# Supplementary material for: Genome-Wide Association Mapping Identifies Novel Loci for Quantitative Resistance to Blackleg Disease in Canola
Source: Front Plant Sci. 2020 Aug 11;11:1184. doi: 10.3389/fpls.2020.01184 (PMC7432127; doi:10.3389/fpls.2020.01184)
Supplement: Supplementary file 3 [file DataSheet_1.xlsx]

## Sheet: Supplementary Table 1
Supplementary Table 1: Accessions used to evaluate resistance to blackleg between different experiments. SH16: Shade-house 2016; SH17: Shade-house 2017; FT17: Field 2017; FT18: Field 2018 and FT19: Field 2019.
Accession	Accession.ID	Genotyped	FT17	FT18	FT19	SH16	SH17
10087	Dong-hae-18-501	No	✓	✓	✓
11000	Buk-wuk-3-2	No	✓	✓	✓
11057	AV-GARNET	No	✓	✓	✓
11896	ATR-STINGRAY	Yes	✓	✓	✓		✓
11905	CB-JARDEE-HT	No					✓
11906	CB-JUNEE-HT	No					✓
11908	THUMPER-TT	No					✓
14632	ERGLU	No					✓
14774	CRESOR	No					✓
15274	ROY97003_DH	No				✓
15276	AV-SAPPHIRE_DH	Yes				✓
15278	95X360-310-3-9_DH	Yes				✓
15281	BAROSSA_DH	Yes				✓
15282	YICKADEE_DH	Yes				✓
15283	OSCAR_DH	Yes				✓
15284	MONTY_DH	Yes				✓
15285	SCOOP_DH	Yes				✓
15286	GROUSE_DH	Yes				✓
15287	RIPPER_DH	Yes				✓
15288	PURLER_DH	Yes				✓
15289	GEORGIE_DH	Yes				✓
15290	LANTERN_DH	Yes				✓
15291	RIVETTE_DH	Yes				✓
15293	WARRIORCL_DH	Yes				✓
15295	TAWRIFFIC-TT_DH	Yes				✓
15296	WESREO_DH	Yes				✓
15297	WESWAY_DH	Yes				✓
15306	MYSTIC_DH	Yes				✓
15307	DUNKELD_DH	Yes				✓
15308	AG-EMBLEM_DH	Yes				✓
15314	TORNADO-TT_DH	No				✓
15316	TRANBY_DH	Yes				✓
15325	AG-MUSTER_DH	Yes				✓
15332	ATR-MARLIN_DH	Yes				✓
15336	CB-ARGYLE_DH	Yes				✓
15338	46C04_DH	Yes				✓	✓
15347	ATR-HYDEN_DH	Yes				✓
15348	MAJOR _DH	Yes				✓
15349	DRAKKAR_DH	Yes				✓
15352	ZHONGYOU-ZA-NO8_DH	Yes				✓
15358	03-P74-6_DH	Yes				✓
15359	04-P34_DH	Yes				✓
15363	06-P71-2_DH	No				✓
15366	ZY005_DH	Yes				✓
15369	ZY009_DH	Yes				✓
15370	ZY012_DH	Yes				✓
15371	ZY013_DH	Yes				✓
15373	95-17033-2_DH	Yes				✓
15374	ATC93184-1_DH	No				✓
15390	ORO-CN33076-15_DH	No				✓
15399	TURRET-365644-3_DH	Yes				✓
15401	PROTA-6_DH	Yes				✓
15402	ROMEO-11_DH	Yes				✓
15404	TANKA-CN33077-6_DH	Yes				✓
15405	BAU-M58-3_DH	Yes				✓
15406	MIDAS-CN33080-5_DH	Yes				✓
15410	BLN3575-5_DH	Yes				✓
15413	ALTEX-CN35453-12_DH	Yes				✓
15414	RR005-3_DH	Yes				✓
15417	KOSA-CN35420-8_DH	Yes				✓
15418	ZEPHYR-CN33079-10_DH	Yes				✓
15419	DUPLO-90819-3_DH	Yes				✓
15420	MLOCHOWSKI-CN31399-14_DH	Yes				✓
15421	SVALOF-GULLEN-13_DH	Yes				✓
15425	RT117-1_DH	Yes				✓
15427	TQ055-02W2-14_DH	Yes				✓
15428	CROP-6_DH	Yes				✓
15429	TAPAROO-1_DH	Yes				✓
15430	POLO-CANOLA-26635-1_DH	Yes				✓
15431	GAN-YOU-NO4-MORVEN-15_DH	Yes				✓
15432	BLN3350-1_DH	Yes				✓
15441	KUBANSKII-1-633130-3_DH	Yes				✓
15442	AC-TRISTAR-7_DH	Yes				✓
15446	RESTON-AMES2655-13_DH	No				✓
15454	MIDAS-431571-14_DH	No				✓
15455	BLN3224-1_DH	Yes				✓
15462	1237198-18S-116-1-3_DH	Yes				✓
15465	DW-ZEPHYR-11_DH	Yes				✓
15470	BLN4135-15_DH	Yes				✓
15474	AG-CASTLE-4-9_DH	Yes				✓
15476	BLN4080-CO0705-10_DH	Yes				✓
15479	AGT114-7_DH	Yes				✓
15481	BLN3349-1_DH	Yes				✓
15482	BLN3582-3_DH	Yes				✓
15484	BLN3828-15_DH	Yes				✓
15485	CBI4407-9_DH	Yes				✓
15489	NMT040-13_DH	No				✓
15490	NMT052-13_DH	Yes				✓
15493	NS04397-9_DH	Yes				✓
15494	RN14-9_DH	Yes				✓
15495	RN2-7_DH	Yes				✓
15500	SARDI601CV-12_DH	Yes				✓
15502	TO003-6_DH	Yes				✓
15507	TR002-03M9-13_DH	No				✓
15508	ZY011-14_DH	Yes				✓
15509	43C80(CL)-13_DH	Yes				✓
15510	StatusRR-1_DH	Yes				✓
15514	LightningTT-1_DH	Yes				✓
15520	Mako	Yes	✓	✓	✓		✓
15521	44Y90CL	No	✓	✓	✓
15522	Wahoo	Yes	✓	✓	✓		✓
15523	Bonito	Yes	✓	✓	✓		✓
50557	COLUMBUS	Yes					✓
50808	ZY01	Yes					✓
51419	ATR-GEM	Yes					✓
51420	ATR-SNAPPER	No					✓
51490	Beluga	Yes	✓	✓	✓		✓
51575	Ramses	No					✓
52374	AG-SPECTRUM_DH	Yes	✓	✓	✓		✓
52375	BLN3347_DH	Yes	✓	✓	✓	✓
52376	BLN2762_DH	Yes	✓	✓	✓	✓
52377	SURPASS400_DH	No	✓	✓	✓		✓
52378	BLN1990_DH	Yes	✓	✓	✓	✓
52379	MUTU-98-1_DH	Yes	✓	✓	✓		✓
52380	RSO94-67_DH	Yes	✓	✓	✓	✓
52381	MALUKA_DH	Yes	✓	✓	✓	✓
52382	EUREKA_DH	Yes	✓	✓	✓		✓
52383	BRAVOTT_DH	Yes	✓	✓	✓	✓
52384	TARCOOLA_DH	No	✓	✓	✓	✓
52385	WESROONA_DH	Yes	✓	✓	✓	✓
52386	WESBARKER_DH	Yes	✓	✓	✓	✓
52387	WESBELL_DH	Yes	✓	✓	✓
52388	MARNOO_DH	Yes	✓	✓	✓	✓
52389	NINDOO_DH	Yes	✓	✓	✓	✓
52390	TATYOON_DH	Yes	✓	✓	✓	✓
52391	RAINBOW_DH	Yes	✓	✓	✓	✓
52392	CHARLTON_DH	Yes	✓	✓	✓	✓
52393	RANGE_DH	Yes	✓	✓	✓	✓
52394	AG-OUTBACK_DH	Yes	✓	✓	✓	✓
52395	44C73_DH	Yes	✓	✓	✓	✓
52396	ATR-BEACON_DH	Yes	✓	✓	✓	✓	✓
52397	SURPASS501-TT_DH	Yes	✓	✓	✓		✓
52398	SURPASS402CL_DH	Yes	✓	✓	✓	✓
52399	SURPASS603CL_DH	Yes	✓	✓	✓	✓
52400	SURPASS44CL_DH	Yes					✓
52401	ATR-STUBBY_DH	Yes	✓	✓	✓	✓
52402	THUNDER-TT_DH	Yes	✓	✓	✓	✓
52403	ROCKET-CL_DH	Yes	✓	✓	✓	✓
52404	AV-RUBY_DH	Yes	✓	✓	✓	✓
52405	AV-JADE_DH	Yes	✓	✓	✓	✓
52406	ATR-EYRE_DH	Yes	✓	✓	✓		✓
52407	ATR-BANJO_DH	Yes	✓	✓	✓	✓
52408	ATR-BARRA_DH	Yes	✓	✓	✓	✓
52409	ATR-COBBLER_DH	Yes	✓	✓	✓	✓
52410	ATR-SUMMIT_DH	Yes	✓	✓	✓	✓
52411	CB-TANAMI_DH	Yes	✓	✓	✓	✓
52412	CB-TRILOGY_DH	Yes	✓	✓	✓	✓
52413	HC05004-5_DH	Yes	✓	✓	✓	✓
52414	CB-TRIGOLD_DH	Yes	✓	✓	✓	✓
52415	45C75_DH	Yes	✓	✓	✓
52416	HYOLA76_DH	No	✓	✓	✓
52417	HURRICANE-TT_DH	Yes	✓	✓	✓		✓
52418	STORM-TT_DH	Yes	✓	✓	✓	✓
52419	HYOLA61_DH	No	✓	✓	✓
52420	ATR409_DH	Yes	✓	✓	✓	✓
52421	ATR-SIGNAL_DH	Yes	✓	✓	✓	✓	✓
52422	ROTTNEST-TTC_DH	Yes	✓	✓	✓	✓
52423	FLINDERS-TTC_DH	Yes	✓	✓	✓	✓
52424	CB-BOOMER_DH	Yes	✓	✓	✓	✓
52425	46C76_DH	Yes	✓	✓	✓	✓
52426	AG-COMET_DH	Yes	✓	✓	✓	✓
52427	44Y06_DH	Yes	✓	✓	✓	✓
52428	45C05_DH	Yes	✓	✓	✓	✓
52429	CB-PILBARA_DH	Yes	✓	✓	✓		✓
52430	CB-TELFER_DH	Yes	✓	✓	✓	✓
52431	ROY97033_DH	No	✓	✓	✓	✓
52432	WA050088_DH	No	✓	✓	✓	✓
52433	WA050089_DH	No	✓	✓	✓	✓
52434	WA050095_DH	No	✓	✓	✓
52435	WA050097_DH	No	✓	✓	✓
52436	KAROO_DH	Yes	✓	✓	✓
52437	P3083_DH	Yes	✓	✓	✓	✓
52438	FAN023_DH	Yes	✓	✓	✓		✓
52439	FAN028_DH	Yes	✓	✓	✓		✓
52440	ZHONGSHU-ANG-NO4-30872_DH	No	✓	✓	✓	✓
52441	ZHONGSHU-ANG-NO4-30920_DH	Yes	✓	✓	✓
52442	FAN168_DH	Yes	✓	✓	✓		✓
52443	FAN189_DH	Yes	✓	✓	✓		✓
52444	DING110_DH	Yes	✓	✓	✓	✓
52445	DING474_DH	Yes	✓	✓	✓	✓
52446	P617_DH	Yes	✓	✓	✓	✓
52447	YU178_DH	Yes	✓	✓	✓	✓
52448	03-P74-3_DH	Yes	✓	✓	✓	✓
52449	03-P74-11_DH	Yes	✓	✓	✓
52450	x06-6-3737_DH	Yes	✓	✓	✓	✓
52451	x06-6-3792_DH	Yes	✓	✓	✓	✓
52452	06-P71-1_DH	Yes	✓	✓	✓	✓
52453	ZY001_DH	Yes	✓	✓	✓		✓
52454	ZY002_DH	Yes	✓	✓	✓	✓
52455	ZY003_DH	Yes	✓	✓	✓	✓
52456	ZY004_DH	Yes	✓	✓	✓
52457	ZY007_DH	No	✓	✓	✓	✓
52458	ZY008_DH	Yes	✓	✓	✓	✓
52460	GSC-5_DH	Yes	✓	✓	✓	✓
52461	A-19890_DH	Yes	✓	✓	✓	✓
52462	LISORA_DH	Yes	✓	✓	✓	✓
52463	CHON-NAM_DH	Yes	✓	✓	✓		✓
52464	CESCALJARNI-REPKA_DH	Yes	✓	✓	✓	✓
52465	ROY97017_DH	Yes	✓	✓	✓	✓
52466	ROY97018_DH	No	✓	✓	✓	✓
52467	ROY98330_DH	No	✓	✓	✓	✓
52468	ROY33-99P4_DH	No	✓	✓	✓
52469	ROY33-99P7_DH	No	✓	✓	✓
52470	ROY33-99P8_DH	No	✓	✓	✓	✓
52471	SARDI607_DH	Yes	✓	✓	✓	✓
52472	BLN3614_DH	Yes	✓	✓	✓	✓
52473	BLN3343-CO0402_DH	Yes	✓	✓	✓	✓
52474	SARDI604_DH	Yes	✓	✓	✓
52475	BLN2737-CO0203-1_DH	Yes	✓	✓	✓	✓
52476	BLN2852-03W02_DH	Yes	✓	✓	✓	✓
52477	BLN3343-CO0401_DH	Yes	✓	✓	✓	✓
52478	GASGOTT_DH	Yes	✓	✓	✓	✓
52479	RP004-3_DH	Yes	✓	✓	✓
52480	BUK-WUK-13-501-14_DH	Yes	✓	✓	✓		✓
52481	ORO-CN33076-15_DH	Yes	✓	✓	✓	✓
52482	CASCADE-PI509072-2_DH	Yes	✓	✓	✓	✓
52483	TARCOOLA-141-4_DH	Yes	✓	✓	✓	✓
52484	GHOBI-CN101870-5_DH	Yes	✓	✓	✓	✓
52485	PROMINENT-9_DH	Yes	✓	✓	✓	✓
52486	AC-ELECT-15_DH	Yes	✓	✓	✓	✓
52487	BLN3353-6_DH	Yes	✓	✓	✓	✓
52488	RT125-8_DH	No	✓	✓	✓	✓
52489	NEELAM-8_DH	Yes	✓	✓	✓	✓
52490	RUSSIA-6-5_DH	Yes	✓	✓	✓
52491	ZACHODNI-CN31407-12_DH	Yes	✓	✓	✓	✓
52492	GHOBI-SARON-CN101865-12_DH	Yes	✓	✓	✓
52493	KROKO-CN35600-3_DH	Yes	✓	✓	✓
52494	BLN3579-6_DH	Yes	✓	✓	✓	✓
52495	SENTRY-8_DH	Yes	✓	✓	✓
52496	MOKPO-38-469936-8_DH	Yes	✓	✓	✓	✓
52497	BLN3343-12_DH	Yes	✓	✓	✓	✓
52498	RT123-6_DH	Yes	✓	✓	✓	✓
52499	BRONOWSKI-22548-3_DH	No	✓	✓	✓	✓
52500	JANETZKIS-469826-12_DH	Yes	✓	✓	✓	✓
52501	GHOBI-SARON-CN101864-12_DH	Yes	✓	✓	✓	✓
52502	VALECOVSKA-CN31406-6_DH	Yes	✓	✓	✓	✓
52503	BLN3245-1_DH	Yes	✓	✓	✓	✓
52504	NARENDRA-9_DH	Yes	✓	✓	✓	✓
52505	GSL1-1_DH	Yes	✓	✓	✓
52506	BLN249-2_DH	Yes	✓	✓	✓	✓
52507	GHOBI-SARON-CN101863-15_DH	Yes	✓	✓	✓	✓
52508	RICO-12_DH	Yes	✓	✓	✓	✓
52509	GLOBAL-601200-9_DH	Yes	✓	✓	✓	✓
52510	G-32327-AMES26646-10_DH	Yes	✓	✓	✓	✓
52511	REGINA-II-1669-8_DH	Yes	✓	✓	✓	✓
52512	EVVIN-633131-1_DH	Yes	✓	✓	✓	✓
52513	BLN3352-2_DH	Yes	✓	✓	✓	✓
52514	BLN3562-1_DH	Yes	✓	✓	✓	✓
52515	TN7-2_DH	Yes	✓	✓	✓	✓
52516	RESTON-AMES2655-2_DH	Yes	✓	✓	✓	✓
52517	RESTON-AMES2655-13_DH	No	✓	✓	✓
52518	O-84-1-5_DH	Yes	✓	✓	✓	✓
52519	GAN-YOU-NO1-MORVEN-8_DH	Yes	✓	✓	✓	✓
52520	REGENT-431572-1_DH	Yes	✓	✓	✓	✓
52521	BLN3616-1_DH	Yes	✓	✓	✓		✓
52522	ARGENTINE-9_DH	Yes	✓	✓	✓	✓
52523	HELGA-26628-7_DH	Yes	✓	✓	✓		✓
52524	BLN3346-5_DH	Yes	✓	✓	✓	✓
52525	TREBICSKA-8_DH	Yes	✓	✓	✓
52526	MURAME-NADAME-469940-1_DH	Yes	✓	✓	✓	✓
52527	AGT111-3_DH	Yes	✓	✓	✓	✓
52528	RT008-04M03-3_DH	Yes	✓	✓	✓	✓
52529	TAIWAN-2-470041-2_DH	Yes	✓	✓	✓		✓
52530	AGASSIZ-2_DH	Yes	✓	✓	✓	✓
52531	GORA-13_DH	Yes	✓	✓	✓	✓
52532	LEGEND-CN107671-10_DH	Yes	✓	✓	✓	✓
52533	JET-NEUF-7_DH	Yes	✓	✓	✓	✓
52534	TERI-4-3_DH	No	✓	✓	✓	✓
52535	TERI-3-14_DH	Yes	✓	✓	✓	✓
52536	BLN3189-6_DH	Yes	✓	✓	✓	✓
52537	BLN4143-1_DH	Yes					✓
52538	BLN4139-6_DH	Yes	✓	✓	✓	✓
52539	BLN2369-1_DH	Yes	✓	✓	✓	✓
52540	AGA99-13-4_DH	Yes	✓	✓	✓	✓	✓
52541	BLN3573-CO0401-2_DH	Yes	✓	✓	✓		✓
52542	BLN4101-CO0807-10_DH	Yes	✓	✓	✓	✓
52543	BLN4132-CO0805-3_DH	Yes	✓	✓	✓	✓
52544	SARDI603-5_DH	Yes	✓	✓	✓
52545	BLN3606-5_DH	Yes	✓	✓	✓	✓
52546	CC05004-7_DH	No	✓	✓	✓
52547	HC05006-4_DH	Yes	✓	✓	✓	✓
52548	NMT370-4_DH	Yes	✓	✓	✓	✓
52549	46C04	Yes	✓	✓	✓	✓
52550	RO005-12_DH	Yes	✓	✓	✓
52551	RO008-11_DH	Yes	✓	✓	✓	✓
52552	RO010-4_DH	Yes	✓	✓	✓	✓
52553	RP002-5_DH	Yes	✓	✓	✓	✓
52554	SARDI519TT-9_DH	Yes	✓	✓	✓
52555	SARDI524TT-11_DH	Yes	✓	✓	✓	✓
52556	TL5-8_DH	Yes	✓	✓	✓	✓
52557	TO007-12_DH	Yes	✓	✓	✓	✓
52558	TP001-6_DH	Yes	✓	✓	✓	✓
52559	TR002-03M4-7_DH	Yes	✓	✓	✓	✓
52560	06SRKL0067-5_DH	Yes	✓	✓	✓
52561	SturtTT-12_DH	Yes	✓	✓	✓		✓
52562	ScaddanTT-1_DH	Yes	✓	✓	✓		✓
52563	TribuneTT-7_DH	Yes	✓	✓	✓
52564	BononzaTT-9_DH	Yes	✓	✓	✓	✓
52565	06-5101-037	No	✓	✓	✓
52566	AV-OPAL-3_DH	Yes	✓	✓	✓		✓
52567	ROY97056-1_DH	No	✓	✓	✓
52568	ZHONGYOU-821-11_DH	Yes	✓	✓	✓
52569	ZY007-11_DH	No	✓	✓	✓
52570	ZY014-8_DH	Yes	✓	✓	✓
52571	ZY015-3_DH	Yes	✓	✓	✓
52572	TERI(OO)R9903-3_DH	Yes	✓	✓	✓
52573	ATC94044-1-1_DH	No	✓	✓	✓
52574	ROY97019-6_DH	Yes	✓	✓	✓		✓
52575	ROY97020-13_DH	Yes	✓	✓	✓		✓
52576	ROY97073-7_DH	No	✓	✓	✓
52577	ROY97125-1_DH	Yes	✓	✓	✓		✓
52578	ROY98279-3_DH	No	✓	✓	✓
52579	ROY31-99P1-2_DH	No	✓	✓	✓
52580	ROY33-99P1-2_DH	No	✓	✓	✓
52581	ROY33-99P2-12_DH	No	✓	✓	✓
52582	ROY33-99P5-4_DH	Yes	✓	✓	✓
52583	ROY33-99P6-11_DH	No	✓	✓	✓
52584	BLN3303-CR0302-2_DH	No	✓	✓	✓		✓
52585	CR-813-81-501-12_DH	Yes	✓	✓	✓
52586	RANGI-501-12_DH	Yes	✓	✓	✓		✓
52587	UKRAINE-C-501-4_DH	Yes	✓	✓	✓		✓
52588	RT057-10_DH	Yes	✓	✓	✓
52589	NORIN-18-501-4_DH	Yes	✓	✓	✓
52590	RR002-1_DH	Yes	✓	✓	✓		✓
52591	BUK-WUK-20-1_DH	Yes	✓	✓	✓		✓
52592	FURAX-458966-10_DH	Yes	✓	✓	✓		✓
52593	JUMBO-CN87033-4_DH	Yes	✓	✓	✓
52594	GOLDEN-1670-1_DH	Yes	✓	✓	✓
52595	DORAL-1_DH	Yes	✓	✓	✓		✓
52596	RR001-1_DH	Yes	✓	✓	✓		✓
52597	DONG-HAE-18-6_DH	Yes	✓	✓	✓		✓
52598	SHANG-YOU-9_DH	Yes	✓	✓	✓
52599	1187-4_DH	Yes	✓	✓	✓
52600	NORIN-18-469972-7_DH	Yes	✓	✓	✓
52601	S-V-GULLE-6_DH	No	✓	✓	✓
52602	COMET-15939-1_DH	Yes	✓	✓	✓		✓
52603	COBRA-8_DH	Yes	✓	✓	✓
52604	NILLA-1022-469947-1_DH	Yes	✓	✓	✓
52605	MOKPO-32-1_DH	Yes	✓	✓	✓
52606	KOMET-CN31396-6_DH	Yes	✓	✓	✓
52607	BLN2300-5_DH	Yes	✓	✓	✓		✓
52608	GALAXY-15938-15_DH	Yes	✓	✓	✓
52609	AGC214-4_DH	Yes	✓	✓	✓		✓
52610	SARDI602CV-1_DH	Yes	✓	✓	✓
52611	PRIMOR-1_DH	Yes	✓	✓	✓
52612	NORIN-19-469973-11_DH	Yes	✓	✓	✓
52613	GULLE-458936-1_DH	Yes	✓	✓	✓
52614	RAFAL-7_DH	Yes	✓	✓	✓		✓
52615	WICHITA-612846-9_DH	Yes	✓	✓	✓
52616	SHENG LI-YOU-CAI-3_DH	Yes	✓	✓	✓
52617	POLNOSLASKI-1-7_DH	Yes	✓	✓	✓
52618	AR-256-3-1-5_DH	Yes	✓	✓	✓
52619	SVALOFGULLEN-1-3-6_DH	No	✓	✓	✓
52620	OLEANDOR-1-7_DH	Yes	✓	✓	✓
52621	BUK-WUK-3-2-4_DH	Yes	✓	✓	✓		✓
52622	LINDORE-1-1-9_DH	Yes	✓	✓	✓		✓
52623	GUNDULA-1-2_DH	Yes	✓	✓	✓
52624	BIENVENU-1-6_DH	Yes	✓	✓	✓
52625	TORNADOTT-ACDC-7_DH	Yes	✓	✓	✓
52626	WARRIORCL-ACDC-1_DH	Yes	✓	✓	✓		✓
52627	HZAU-1-3_DH	Yes	✓	✓	✓
52628	OCRI-1-14_DH	Yes	✓	✓	✓
52629	HAU-7-2_DH	Yes	✓	✓	✓
52630	OCRI-5-15_DH	Yes	✓	✓	✓
52631	ATC92931-6_DH	No	✓	✓	✓
52632	AG-DROVER-1_DH	Yes	✓	✓	✓		✓
52633	AZUMA-13_DH	Yes	✓	✓	✓		✓
52634	AGC5-11_DH	Yes	✓	✓	✓		✓
52635	AV-GARNET-2_DH	Yes	✓	✓	✓		✓
52636	RQ01-02M2-8_DH	Yes	✓	✓	✓		✓
52637	CC05001-1_DH	No	✓	✓	✓
52638	CC05002-8_DH	No	✓	✓	✓
52639	CC05006-6_DH	No	✓	✓	✓
52640	NMC115-1_DH	Yes	✓	✓	✓
52641	RN15-4_DH	Yes	✓	✓	✓
52642	SARDI605-10_DH	Yes	✓	✓	✓
52643	SARDI606-2_DH	Yes	✓	✓	✓
52644	WA050085-11_DH	Yes	✓	✓	✓		✓
52645	06SRKL0179-8_DH	Yes	✓	✓	✓
52646	ATC94047-2_DH	No	✓	✓	✓
52647	ATC94126-3_DH	No	✓	✓	✓
52648	ATC94458-2_DH	No	✓	✓	✓
52649	SKIPTON_DH	Yes	✓	✓	✓	✓
52650	ROY97015_DH	No	✓	✓	✓	✓
52651	SHIRALEE_DH	Yes	✓	✓	✓	✓
52652	SEI-YOSHU-3_DH	Yes	✓	✓	✓	✓
52653	BRONOWSKI-311727-1_DH	No	✓	✓	✓	✓
52654	TQ008-14_DH	Yes	✓	✓	✓	✓
52655	VOSTOCHNO-SIBIRSKII-633126-10_DH	Yes	✓	✓	✓	✓
52656	BLN270-13_DH	Yes	✓	✓	✓	✓
52657	TOSHARSHU-2-5_DH	Yes	✓	✓	✓	✓
52658	BLN2676TT-1_DH	Yes	✓	✓	✓	✓
52659	AGT346-11_DH	Yes	✓	✓	✓	✓
52660	NMC131-2_DH	Yes	✓	✓	✓	✓
52661	TP003-2_DH	Yes	✓	✓	✓	✓
52662	Hylite200TT-6_DH	Yes	✓	✓	✓	✓
52663	JackpotTT-1_DH	Yes	✓	✓	✓	✓
52664	06SRKL0076-2_DH	Yes	✓	✓	✓
52665	AV-OPAL	No	✓	✓	✓
52666	AV-GARNET	No	✓	✓	✓
52667	ROY97021	No	✓	✓	✓
95031	RR-13-NCA-1-6-1973-4_DH	Yes					✓
95044	Haya	Yes					✓
95046	CRESUS-O-PRECOSE	Yes					✓
95049	BJ168	Yes					✓
95051	SIREN	Yes					✓
95052	BLN 329	Yes					✓
95053	CHINA A	Yes					✓
95056	SV62/371	No					✓
95058	CHISAYA	Yes					✓
95059	CHIKUZEN	Yes					✓
ATR Marlin	ATR Marlin	No				✓	✓
ATR-Gem	ATR-Gem	No				✓	✓
GT42	GT42	No				✓	✓
Hyola444TT	Hyola444TT	No				✓	✓
Hyola50	Hyola50	No				✓	✓
Hyola575	Hyola575	No				✓	✓
Hyola970	Hyola970	No				✓	✓
Stingray	Stingray	No				✓	✓
Telfer	Telfer	No				✓	✓
TornadoTT	TornadoTT	No				✓	✓
