# Supplementary material for: Genome-Wide Association Mapping Identifies Novel Loci for Quantitative Resistance to Blackleg Disease in Canola
Source: Front Plant Sci. 2020 Aug 11;11:1184. doi: 10.3389/fpls.2020.01184 (PMC7432127; doi:10.3389/fpls.2020.01184)
Supplement: Supplementary file 5 [file DataSheet_3.xlsx]

## Sheet: Shade-house (2016&17-Joint)
Supplementary Table 3a: Variation in resistance to blackleg in a GWAS panel of 328 lines of B. napus, grown under shade-house conditions. Disease severity scores (predicted means) for internal infection (stem canker) and plant mortality are given.
Accession	Accession ID	Internal infection (%)	Accession	Accession ID	Mortality
51490	Beluga	0.816852	51490	Beluga	0.175086
TornadoTT	TornadoTT	1.34179	TornadoTT	TornadoTT	0.139554
GT42	GT42	1.36976	GT42	GT42	0.180643
52636	RQ01-02M2-8_DH	1.85286	52644	WA050085-11_DH	0.176535
52622	LINDORE-1-1-9_DH	2.18085	52626	WARRIORCL-ACDC-1_DH	0.174942
Hyola970	Hyola970	2.39942	Hyola970	Hyola970	0.143441
52404	AV-RUBY_DH	3.20075	52404	AV-RUBY_DH	0.193099
52417	HURRICANE-TT_DH	3.34869	52417	HURRICANE-TT_DH	0.262503
52549	46C04_DH	3.55593	52549	46C04_DH	0.202781
52562	ScaddanTT-1_DH	4.89139	52562	ScaddanTT-1_DH	0.182724
52519	GAN-YOU-NO1-MORVEN-8_DH	4.94061	52519	GAN-YOU-NO1-MORVEN-8_DH	0.130108
52564	BononzaTT-9_DH	5.43419	52564	BononzaTT-9_DH	0.136697
15509	43C80(CL)-13_DH	5.4975	15509	43C80(CL)-13_DH	0.202136
52397	SURPASS501-TT_DH	5.75442	52397	SURPASS501-TT_DH	0.259417
50557	COLUMBUS	6.1328	50557	COLUMBUS	0.176826
15520	Mako	6.44851	15520	Mako	0.177118
52396	ATR-BEACON_DH	6.68937	52396	ATR-BEACON_DH	0.138477
15374	ATC93184-1_DH	6.90256	15374	ATC93184-1_DH	0.316479
52421	ATR-SIGNAL_DH	7.28652	52421	ATR-SIGNAL_DH	0.183023
Hyola575	Hyola575	7.28652	Hyola575	Hyola575	0.137881
52540	AGA99-13-4_DH	8.37314	52540	AGA99-13-4_DH	0.18908
52402	THUNDER-TT_DH	9.52449	52402	THUNDER-TT_DH	0.129769
52626	WARRIORCL-ACDC-1_DH	9.70843	52632	AG-DROVER-1_DH	0.509249
52657	TOSHARSHU-2-5_DH	10.2578	52657	TOSHARSHU-2-5_DH	0.27309
15338	46C04_DH	10.308	15338	46C04_DH	0.138715
52509	GLOBAL-601200-9_DH	10.3584	52509	GLOBAL-601200-9_DH	0.326073
52515	TN7-2_DH	11.0112	52515	TN7-2_DH	0.21721
52376	BLN2762_DH	11.7933	52376	BLN2762_DH	0.193879
15306	MYSTIC_DH	11.8025	15306	MYSTIC_DH	0.137762
15481	BLN3349-1_DH	11.9414	15481	BLN3349-1_DH	0.19031
52413	HC05004-5_DH	12.9369	52413	HC05004-5_DH	0.139794
Hyola50	Hyola50	15.2779	Hyola50	Hyola50	0.312383
52453	ZY001_DH	15.3114	52453	ZY001_DH	0.343215
52471	SARDI607_DH	15.3226	52471	SARDI607_DH	0.259225
52381	MALUKA_DH	15.6044	52381	MALUKA_DH	0.209656
52551	RO008-11_DH	16.3677	52551	RO008-11_DH	0.275679
52543	BLN4132-CO0805-3_DH	16.8081	52543	BLN4132-CO0805-3_DH	0.195132
52542	BLN4101-CO0807-10_DH	17.393	52542	BLN4101-CO0807-10_DH	0.259994
15514	LightningTT-1_DH	17.5791	15514	LightningTT-1_DH	0.328274
52538	BLN4139-6_DH	17.5791	52538	BLN4139-6_DH	0.137762
Hyola444TT	Hyola444TT	18.0192	Hyola444TT	Hyola444TT	0.0981457
50808	ZY1	18.0319	50808	ZY1	0.175231
52547	HC05006-4_DH	18.8857	52547	HC05006-4_DH	0.323661
52497	BLN3343-12_DH	19.164	52497	BLN3343-12_DH	0.187856
15288	PURLER_DH	19.3781	15288	PURLER_DH	0.192787
15462	1237198-18S-116-1-3_DH	19.3781	15462	1237198-18S-116-1-3_DH	0.192632
15359	04-P34_DH	19.7301	15359	04-P34_DH	0.194505
Stingray	Stingray	20.0042	Stingray	Stingray	0.396756
52654	TQ008-14_DH	20.7312	52654	TQ008-14_DH	0.269729
15522	Wahoo	20.8449	15522	Wahoo	0.349327
52566	AV-OPAL-3_DH	21.045	52566	AV-OPAL-3_DH	0.177555
52426	AG-COMET_DH	21.2756	52426	AG-COMET_DH	0.138477
52575	ROY97020-13_DH	21.4498	52575	ROY97020-13_DH	0.262697
52428	45C05_DH	21.479	52428	45C05_DH	0.391979
52429	CB-PILBARA_DH	22.2327	52429	CB-PILBARA_DH	0.26115
52529	TAIWAN-2-470041-2_DH	22.8076	52529	TAIWAN-2-470041-2_DH	0.258458
52596	RR001-1_DH	22.9762	52597	DONG-HAE-18-6_DH	0.844749
52633	AZUMA-13_DH	23.3161	52634	AGC5-11_DH	0.884729
15281	BAROSSA_DH	23.66	15281	BAROSSA_DH	0.262309
15490	NMT052-13_DH	24.4237	15490	NMT052-13_DH	0.194662
15474	AG-CASTLE-4-9_DH	24.6438	15474	AG-CASTLE-4-9_DH	0.328495
ATR-Gem	ATR-Gem	24.7575	ATR-Gem	ATR-Gem	0.227585
52533	JET-NEUF-7_DH	26.289	52533	JET-NEUF-7_DH	0.273487
52384	TARCOOLA_DH	26.9071	52384	TARCOOLA_DH	0.20751
52644	WA050085-11_DH	27.6945	95031	RR-13-NCA-1-6-1973-4_DH	0.343891
52422	ROTTNEST-TTC_DH	27.8895	52422	ROTTNEST-TTC_DH	0.391741
52395	44C73_DH	28.2285	52395	44C73_DH	0.272495
15427	TQ055-02W2-14_DH	28.3542	15427	TQ055-02W2-14_DH	0.462322
52433	WA050089_DH	28.9702	52433	WA050089_DH	0.342539
52480	BUK-WUK-13-501-14_DH	29.2082	52480	BUK-WUK-13-501-14_DH	0.347057
52378	BLN1990_DH	29.2266	52378	BLN1990_DH	0.257309
Telfer	Telfer	29.5956	Telfer	Telfer	0.235592
52498	RT123-6_DH	30.08	52498	RT123-6_DH	0.395082
52513	BLN3352-2_DH	30.4374	52513	BLN3352-2_DH	0.196866
52660	NMC131-2_DH	30.513	52660	NMC131-2_DH	0.455617
52465	ROY97017_DH	31.2951	52465	ROY97017_DH	0.373788
15289	GEORGIE_DH	31.6039	15289	GEORGIE_DH	0.348645
15307	DUNKELD_DH	31.7008	15307	DUNKELD_DH	0.326073
52559	TR002-03M4-7_DH	32.7991	52559	TR002-03M4-7_DH	0.274881
15325	AG-MUSTER_DH	33.1971	15325	AG-MUSTER_DH	0.390312
15482	BLN3582-3_DH	33.7592	15482	BLN3582-3_DH	0.459837
52557	TO007-12_DH	34.1845	52557	TO007-12_DH	0.375897
52545	BLN3606-5_DH	34.4086	52545	BLN3606-5_DH	0.326513
15295	TAWRIFFIC-TT_DH	34.5925	15295	TAWRIFFIC-TT_DH	0.324098
52424	CB-BOOMER_DH	34.9004	52424	CB-BOOMER_DH	0.331591
15489	NMT040-13_DH	35.1891	15489	NMT040-13_DH	0.396038
51419	ATR-GEM	35.3547	51419	ATR-GEM	0.262503
15332	ATR-MARLIN_DH	35.4792	15332	ATR-MARLIN_DH	0.420919
15316	TRANBY_DH	35.9378	15316	TRANBY_DH	0.325634
52556	TL5-8_DH	35.9378	52556	TL5-8_DH	0.397235
52561	SturtTT-12_DH	36.6105	52561	SturtTT-12_DH	0.640146
52389	NINDOO_DH	36.6316	52389	NINDOO_DH	0.326073
52374	AG-SPECTRUM_DH	36.8009	52374	AG-SPECTRUM_DH	0.427759
52503	BLN3245-1_DH	36.8644	52503	BLN3245-1_DH	0.394126
15414	RR005-3_DH	37.3324	15414	RR005-3_DH	0.347284
52539	BLN2369-1_DH	37.6104	52539	BLN2369-1_DH	0.324975
52418	STORM-TT_DH	37.7605	52418	STORM-TT_DH	0.258841
52430	CB-TELFER_DH	38.1262	52430	CB-TELFER_DH	0.328495
52552	RO010-4_DH	38.1262	52552	RO010-4_DH	0.530213
52478	GASGOTT_DH	39.1898	52478	GASGOTT_DH	0.331369
15493	NS04397-9_DH	39.9355	15493	NS04397-9_DH	0.46456
52473	BLN3343-CO0402_DH	40.0237	52473	BLN3343-CO0402_DH	0.27508
15287	RIPPER_DH	40.0898	15287	RIPPER_DH	0.263084
15278	95X360-310-3-9_DH	40.134	15278	95X360-310-3-9_DH	0.324318
52590	RR002-1_DH	40.134	52591	BUK-WUK-20-1_DH	0.75436
15291	RIVETTE_DH	40.2002	15291	RIVETTE_DH	0.275479
52649	SKIPTON_DH	40.4877	52649	SKIPTON_DH	0.256165
15282	YICKADEE_DH	40.5099	15282	YICKADEE_DH	0.344117
52553	RP002-5_DH	41.4894	52553	RP002-5_DH	0.350464
15500	SARDI601CV-12_DH	41.7581	15500	SARDI601CV-12_DH	0.194505
52407	ATR-BANJO_DH	42.0274	52407	ATR-BANJO_DH	0.395799
52414	CB-TRIGOLD_DH	42.5453	52414	CB-TRIGOLD_DH	0.419458
52555	SARDI524TT-11_DH	42.6356	52555	SARDI524TT-11_DH	0.39341
52408	ATR-BARRA_DH	42.7485	52408	ATR-BARRA_DH	0.4955
52514	BLN3562-1_DH	43.1559	52514	BLN3562-1_DH	0.349099
15283	OSCAR_DH	43.2013	15283	OSCAR_DH	0.416781
52528	RT008-04M03-3_DH	43.3374	52528	RT008-04M03-3_DH	0.274482
52501	GHOBI-SARON-CN101864-12_DH	44.1339	52501	GHOBI-SARON-CN101864-12_DH	0.257883
52406	ATR-EYRE_DH	44.4994	52406	ATR-EYRE_DH	0.448929
52392	CHARLTON_DH	45.6692	52392	CHARLTON_DH	0.259994
52399	SURPASS603CL_DH	45.8994	52399	SURPASS603CL_DH	0.523483
52420	ATR409_DH	46.0607	52420	ATR409_DH	0.560945
15406	MIDAS-CN33080-5_DH	47.4469	15406	MIDAS-CN33080-5_DH	0.461079
52383	BRAVOTT_DH	47.7017	52383	BRAVOTT_DH	0.596764
15276	AV-SAPPHIRE_DH	47.7712	15276	AV-SAPPHIRE_DH	0.263278
52486	AC-ELECT-15_DH	48.792	52486	AC-ELECT-15_DH	0.46456
52476	BLN2852-03W02_DH	48.8384	52476	BLN2852-03W02_DH	0.324756
52494	BLN3579-6_DH	49.0242	52494	BLN3579-6_DH	0.397235
52405	AV-JADE_DH	49.0707	52405	AV-JADE_DH	0.45785
52506	BLN249-2_DH	49.0939	52506	BLN249-2_DH	0.323879
52485	PROMINENT-9_DH	49.21	52485	PROMINENT-9_DH	0.531956
52401	ATR-STUBBY_DH	49.2565	52401	ATR-STUBBY_DH	0.46456
15308	AG-EMBLEM_DH	49.3726	15308	AG-EMBLEM_DH	0.564145
52532	LEGEND-CN107671-10_DH	49.3726	52532	LEGEND-CN107671-10_DH	0.598447
95051	SIREN	49.5585	95052	BLN 329	0.532205
52659	AGT346-11_DH	50	52659	AGT346-11_DH	0.527472
52584	BLN3303-CR0302-2_DH	50	52586	RANGI-501-12_DH	0.636453
15421	SVALOF-GULLEN-13_DH	50.0451	15421	SVALOF-GULLEN-13_DH	0.533699
52431	ROY97033_DH	50.3253	52431	ROY97033_DH	0.531209
52661	TP003-2_DH	50.7668	52661	TP003-2_DH	0.428004
52457	ZY007_DH	50.9526	52457	ZY007_DH	0.699727
15347	ATR-HYDEN_DH	51.0455	15347	ATR-HYDEN_DH	0.392218
52410	ATR-SUMMIT_DH	51.0455	52410	ATR-SUMMIT_DH	0.46083
15454	MIDAS-431571-14_DH	51.4866	15454	MIDAS-431571-14_DH	0.466301
52614	RAFAL-7_DH	51.5098	52621	BUK-WUK-3-2-4_DH	0.846317
15314	TORNADO-TT_DH	51.6026	15314	TORNADO-TT_DH	0.49375
15495	RN2-7_DH	51.6258	15495	RN2-7_DH	0.494
52475	BLN2737-CO0203-1_DH	51.649	52475	BLN2737-CO0203-1_DH	0.531209
52403	ROCKET-CL_DH	51.6954	52403	ROCKET-CL_DH	0.52448
52409	ATR-COBBLER_DH	51.881	52409	ATR-COBBLER_DH	0.596523
52477	BLN3343-CO0401_DH	51.9042	52477	BLN3343-CO0401_DH	0.399392
15429	TAPAROO-1_DH	52.0433	15429	TAPAROO-1_DH	0.470783
52380	RSO94-67_DH	52.9002	52380	RSO94-67_DH	0.398672
52375	BLN3347_DH	53.1084	52375	BLN3347_DH	0.413382
15479	AGT114-7_DH	53.2932	15479	AGT114-7_DH	0.52448
95056	SV62/371	53.3394	95058	CHISAYA	0.75436
52451	x06-6-3792_DH	53.6395	52451	x06-6-3792_DH	0.461079
15296	WESREO_DH	53.9624	15296	WESREO_DH	0.454377
52635	AV-GARNET-2_DH	54.1466	52636	RQ01-02M2-8_DH	0.176681
52385	WESROONA_DH	54.3998	52385	WESROONA_DH	0.46257
52663	JackpotTT-1_DH	54.3998	52663	JackpotTT-1_DH	0.329157
15523	Bonito	54.8133	15523	Bonito	0.571996
52521	BLN3616-1_DH	54.928	52521	BLN3616-1_DH	0.665744
52461	A-19890_DH	55.4091	52461	A-19890_DH	0.351147
52423	FLINDERS-TTC_DH	56.1169	52423	FLINDERS-TTC_DH	0.417997
52393	RANGE_DH	56.3445	52393	RANGE_DH	0.533201
52446	P617_DH	56.4809	52446	P617_DH	0.346378
15455	BLN3224-1_DH	56.5718	15455	BLN3224-1_DH	0.527472
52548	NMT370-4_DH	56.7761	52548	NMT370-4_DH	0.657686
52472	BLN3614_DH	56.9121	52472	BLN3614_DH	0.258458
15442	AC-TRISTAR-7_DH	57.0253	15442	AC-TRISTAR-7_DH	0.463067
52394	AG-OUTBACK_DH	57.0479	52394	AG-OUTBACK_DH	0.327613
95031	RR-13-NCA-1-6-1973-4_DH	57.7927	95044	Haya	0.802976
15446	RESTON-AMES2655-13_DH	57.9277	15446	RESTON-AMES2655-13_DH	0.657236
15428	CROP-6_DH	58.1522	15428	CROP-6_DH	0.599168
15352	ZHONGYOU-ZA-NO8_DH	58.1971	15352	ZHONGYOU-ZA-NO8_DH	0.461327
15285	SCOOP_DH	58.4435	15285	SCOOP_DH	0.537181
52391	RAINBOW_DH	58.5106	52391	RAINBOW_DH	0.394365
52447	YU178_DH	59.3793	52447	YU178_DH	0.660158
52411	CB-TANAMI_DH	59.7335	52411	CB-TANAMI_DH	0.330041
52440	ZHONGSHU-ANG-NO4-30872_DH	59.7335	52440	ZHONGSHU-ANG-NO4-30872_DH	0.523982
52482	CASCADE-PI509072-2_DH	59.7998	52482	CASCADE-PI509072-2_DH	0.661727
52390	TATYOON_DH	60.2625	52390	TATYOON_DH	0.631347
15401	PROTA-6_DH	60.3942	15401	PROTA-6_DH	0.67787
52632	AG-DROVER-1_DH	60.6572	52633	AZUMA-13_DH	0.367722
15476	BLN4080-CO0705-10_DH	60.9412	15476	BLN4080-CO0705-10_DH	0.393888
52455	ZY003_DH	61.528	52455	ZY003_DH	0.593632
52464	CESCALJARNI-REPKA_DH	61.6146	52464	CESCALJARNI-REPKA_DH	0.454625
52537	BLN4143-1_DH	62.4753	52537	BLN4143-1_DH	0.429964
ATR Marlin	ATR Marlin	62.5394	ATR Marlin	ATR Marlin	0.49825
52452	06-P71-1_DH	62.6249	52452	06-P71-1_DH	0.662845
52574	ROY97019-6_DH	62.7529	52574	ROY97019-6_DH	0.529964
52400	SURPASS44CL_DH	63.4318	52400	SURPASS44CL_DH	0.641067
52445	DING474_DH	63.5372	52445	DING474_DH	0.723522
52534	TERI-4-3_DH	63.7897	52534	TERI-4-3_DH	0.658586
52398	SURPASS402CL_DH	63.8107	52398	SURPASS402CL_DH	0.675025
52658	BLN2676TT-1_DH	63.8737	52658	BLN2676TT-1_DH	0.567584
15502	TO003-6_DH	63.9156	15502	TO003-6_DH	0.49375
52524	BLN3346-5_DH	64.1667	52524	BLN3346-5_DH	0.660831
52379	MUTU-98-1_DH	64.4168	52379	MUTU-98-1_DH	0.348418
52386	WESBARKER_DH	64.5208	52386	WESBARKER_DH	0.416538
52500	JANETZKIS-469826-12_DH	64.5415	52500	JANETZKIS-469826-12_DH	0.717684
15417	KOSA-CN35420-8_DH	65.4688	15417	KOSA-CN35420-8_DH	0.724721
52656	BLN270-13_DH	66.2408	52656	BLN270-13_DH	0.608497
15363	06-P71-2_DH	66.3214	15363	06-P71-2_DH	0.596523
52437	P3083_DH	66.3617	52437	P3083_DH	0.461327
52448	03-P74-3_DH	66.3617	52448	03-P74-3_DH	0.65701
52511	REGINA-II-1669-8_DH	66.5025	52511	REGINA-II-1669-8_DH	0.593873
52487	BLN3353-6_DH	66.6028	52487	BLN3353-6_DH	0.593391
15484	BLN3828-15_DH	66.6629	15484	BLN3828-15_DH	0.395799
52527	AGT111-3_DH	66.7029	52527	AGT111-3_DH	0.674805
95049	BJ168	66.7829	95051	SIREN	0.506
52508	RICO-12_DH	67.4185	52508	RICO-12_DH	0.671284
52432	WA050088_DH	67.7726	52432	WA050088_DH	0.594355
95053	CHINA A	67.7922	95056	SV62/371	0.260764
15290	LANTERN_DH	67.9097	15290	LANTERN_DH	0.564636
15470	BLN4135-15_DH	67.9683	15470	BLN4135-15_DH	0.564882
52438	FAN023_DH	68.7433	52438	FAN023_DH	0.434872
15432	BLN3350-1_DH	68.801	15432	BLN3350-1_DH	0.534445
52427	44Y06_DH	69.0881	52427	44Y06_DH	0.474522
52481	ORO-CN33076-15_DH	69.3355	52481	ORO-CN33076-15_DH	0.704121
52460	GSC-5_DH	69.657	52460	GSC-5_DH	0.748946
15510	StatusRR-1_DH	69.7323	15510	StatusRR-1_DH	0.673707
15399	TURRET-365644-3_DH	69.8638	15399	TURRET-365644-3_DH	0.72232
52504	NARENDRA-9_DH	69.9013	52504	NARENDRA-9_DH	0.564882
95046	CRESUS-O-PRECOSE	69.9013	95049	BJ168	0.57542
52507	GHOBI-SARON-CN101863-15_DH	70.4044	52507	GHOBI-SARON-CN101863-15_DH	0.665522
52502	VALECOVSKA-CN31406-6_DH	70.4785	52502	VALECOVSKA-CN31406-6_DH	0.656785
15418	ZEPHYR-CN33079-10_DH	70.5893	15418	ZEPHYR-CN33079-10_DH	0.722721
52531	GORA-13_DH	70.7734	52531	GORA-13_DH	0.595319
52510	G-32327-AMES26646-10_DH	70.7918	52510	G-32327-AMES26646-10_DH	0.399392
52470	ROY33-99P8_DH	70.9201	52470	ROY33-99P8_DH	0.595319
15286	GROUSE_DH	70.9932	15286	GROUSE_DH	0.703287
15274	ROY97003_DH	71.1755	15274	ROY97003_DH	0.778682
52650	ROY97015_DH	71.3208	52650	ROY97015_DH	0.657461
15402	ROMEO-11_DH	71.5017	15402	ROMEO-11_DH	0.781427
52442	FAN168_DH	71.7356	52442	FAN168_DH	0.644282
52535	TERI-3-14_DH	71.8431	52535	TERI-3-14_DH	0.725916
52595	DORAL-1_DH	72.0038	52596	RR001-1_DH	0.176245
52467	ROY98330_DH	72.2702	52467	ROY98330_DH	0.527223
52488	RT125-8_DH	72.4291	52488	RT125-8_DH	0.464311
52496	MOKPO-38-469936-8_DH	72.4467	52496	MOKPO-38-469936-8_DH	0.658361
52412	CB-TRILOGY_DH	72.7625	52412	CB-TRILOGY_DH	0.770476
52607	BLN2300-5_DH	72.7625	52609	AGC214-4_DH	0.577861
52450	x06-6-3737_DH	73.0756	52450	x06-6-3737_DH	0.49725
52526	MURAME-NADAME-469940-1_DH	73.0929	52526	MURAME-NADAME-469940-1_DH	0.662175
15419	DUPLO-90819-3_DH	73.1448	15419	DUPLO-90819-3_DH	0.778682
52425	46C76_DH	73.1621	52425	46C76_DH	0.701406
11905	CB-JARDEE-HT-NVT	73.4376	11905	CB-JARDEE-HT-NVT	0.5025
15420	MLOCHOWSKI-CN31399-14_DH	73.5233	15420	MLOCHOWSKI-CN31399-14_DH	0.78228
15297	WESWAY_DH	73.5404	15297	WESWAY_DH	0.639916
15404	TANKA-CN33077-6_DH	73.6087	15404	TANKA-CN33077-6_DH	0.721115
52518	O-84-1-5_DH	73.813	52518	O-84-1-5_DH	0.78228
15425	RT117-1_DH	73.9823	15425	RT117-1_DH	0.678961
52609	AGC214-4_DH	74.0329	52614	RAFAL-7_DH	0.506
52499	BRONOWSKI-22548-3_DH	74.7506	52499	BRONOWSKI-22548-3_DH	0.762602
52454	ZY002_DH	74.8002	52454	ZY002_DH	0.825491
52655	VOSTOCHNO-SIBIRSKII-633126-10_DH	74.8496	52655	VOSTOCHNO-SIBIRSKII-633126-10_DH	0.762421
15390	ORO-CN33076-15_DH	75.275	15390	ORO-CN33076-15_DH	0.704746
52377	SURPASS400_DH	75.769	52377	SURPASS400_DH	0.695085
52484	GHOBI-CN101870-5_DH	75.8809	52484	GHOBI-CN101870-5_DH	0.699307
52662	Hylite200TT-6_DH	76.3243	52662	Hylite200TT-6_DH	0.784655
15413	ALTEX-CN35453-12_DH	76.5437	15413	ALTEX-CN35453-12_DH	0.778854
15348	MAJOR _DH	76.6216	15348	MAJOR _DH	0.839431
52483	TARCOOLA-141-4_DH	76.6994	52483	TARCOOLA-141-4_DH	0.594837
11906	CB-JUNEE-HT-NVT	76.8234	11906	CB-JUNEE-HT-NVT	0.698465
52587	UKRAINE-C-501-4_DH	76.8698	52590	RR002-1_DH	0.260572
15336	CB-ARGYLE_DH	76.9161	15336	CB-ARGYLE_DH	0.719705
15405	BAU-M58-3_DH	76.9315	15405	BAU-M58-3_DH	0.78228
15373	95-17033-2_DH	76.9469	15373	95-17033-2_DH	0.731452
52489	NEELAM-8_DH	76.9623	52489	NEELAM-8_DH	0.837126
15358	03-P74-6_DH	77.3903	15358	03-P74-6_DH	0.628316
15366	ZY005_DH	77.5719	15366	ZY005_DH	0.780743
15370	ZY012_DH	77.6171	15370	ZY012_DH	0.722721
52653	BRONOWSKI-311727-1_DH	78.0208	52653	BRONOWSKI-311727-1_DH	0.814874
52523	HELGA-26628-7_DH	78.1245	52523	HELGA-26628-7_DH	0.846187
52520	REGENT-431572-1_DH	78.2131	52520	REGENT-431572-1_DH	0.782109
95052	BLN 329	78.3014	95053	CHINA A	0.669959
52462	LISORA_DH	78.3602	52462	LISORA_DH	0.825491
52444	DING110_DH	78.4188	52444	DING110_DH	0.765666
15369	ZY009_DH	78.448	15369	ZY009_DH	0.82707
52516	RESTON-AMES2655-2_DH	78.5938	52516	RESTON-AMES2655-2_DH	0.74857
15293	WARRIORCL_DH	78.6229	15293	WARRIORCL_DH	0.576885
52466	ROY97018_DH	78.6229	52466	ROY97018_DH	0.703913
15508	ZY011-14_DH	78.6809	15508	ZY011-14_DH	0.766383
52530	AGASSIZ-2_DH	78.9263	52530	AGASSIZ-2_DH	0.744977
52541	BLN3573-CO0401-2_DH	78.998	52541	BLN3573-CO0401-2_DH	0.42727
52591	BUK-WUK-20-1_DH	79.3113	52592	FURAX-458966-10_DH	0.754174
52458	ZY008_DH	79.4947	52458	ZY008_DH	0.78228
15430	POLO-CANOLA-26635-1_DH	79.9406	15430	POLO-CANOLA-26635-1_DH	0.782109
15431	GAN-YOU-NO4-MORVEN-15_DH	80.0783	15431	GAN-YOU-NO4-MORVEN-15_DH	0.77937
51420	ATR-SNAPPER	80.0783	51420	ATR-SNAPPER	0.701615
95058	CHISAYA	80.2017	95059	CHIKUZEN	0.921145
52491	ZACHODNI-CN31407-12_DH	80.4059	52491	ZACHODNI-CN31407-12_DH	0.833827
52651	SHIRALEE_DH	80.4601	52651	SHIRALEE_DH	0.783808
15494	RN14-9_DH	80.5141	15494	RN14-9_DH	0.633904
51575	Ramses	80.6353	51575	Ramses	0.752688
52558	TP001-6_DH	80.7292	52558	TP001-6_DH	0.802025
15371	ZY013_DH	80.8627	15371	ZY013_DH	0.724321
52577	ROY97125-1_DH	80.8893	52577	ROY97125-1_DH	0.753989
15485	CBI4407-9_DH	80.9689	15485	CBI4407-9_DH	0.823755
15410	BLN3575-5_DH	81.0219	15410	BLN3575-5_DH	0.83617
52621	BUK-WUK-3-2-4_DH	81.1669	52622	LINDORE-1-1-9_DH	0.174798
52652	SEI-YOSHU-3_DH	81.2194	52652	SEI-YOSHU-3_DH	0.7833
52512	EVVIN-633131-1_DH	81.3241	52512	EVVIN-633131-1_DH	0.76888
95044	Haya	81.3372	95046	CRESUS-O-PRECOSE	0.573464
15507	TR002-03M9-13_DH	81.4023	15507	TR002-03M9-13_DH	0.880482
14774	CRESOR	81.4414	14774	CRESOR	0.805025
52388	MARNOO_DH	81.9173	52388	MARNOO_DH	0.78279
15349	DRAKKAR_DH	81.9681	15349	DRAKKAR_DH	0.706822
15441	KUBANSKII-1-633130-3_DH	82.0316	15441	KUBANSKII-1-633130-3_DH	0.888449
15465	DW-ZEPHYR-11_DH	82.0316	15465	DW-ZEPHYR-11_DH	0.770122
52586	RANGI-501-12_DH	82.0822	52587	UKRAINE-C-501-4_DH	0.642447
52536	BLN3189-6_DH	82.1327	52536	BLN3189-6_DH	0.781085
52522	ARGENTINE-9_DH	82.5204	52522	ARGENTINE-9_DH	0.875338
52382	EUREKA_DH	82.5204	52382	EUREKA_DH	0.799953
52602	COMET-15939-1_DH	83.4192	52607	BLN2300-5_DH	0.641987
15284	MONTY_DH	83.5497	15284	MONTY_DH	0.839431
52439	FAN028_DH	83.6794	52439	FAN028_DH	0.846056
52634	AGC5-11_DH	83.7381	52635	AV-GARNET-2_DH	0.260957
11908	THUMPER-TT-NVT	84.0406	11908	THUMPER-TT-NVT	0.885137
52463	CHON-NAM_DH	84.1328	52463	CHON-NAM_DH	0.921072
52443	FAN189_DH	84.2589	52443	FAN189_DH	0.801548
14632	ERGLU	84.5426	14632	ERGLU	0.848129
52592	FURAX-458966-10_DH	84.9994	52595	DORAL-1_DH	0.642217
11896	ATR-STINGRAY	85.2511	11896	ATR-STINGRAY	0.725119
52597	DONG-HAE-18-6_DH	85.5103	52602	COMET-15939-1_DH	0.92129
95059	CHIKUZEN	86.3494

## Sheet: Field experiments
Supplementary Table 3b: Variation in resistance to blackleg in a GWAS panel of 300 lines of B. napus and related species, grown in a blackleg disease nursery under field conditions. Disease severity scores (predicted means) for upper canopy infection, internal infection (stem canker) and plant survival (proportion) are presented. Details of accession are given in Supplementary Table 1.
Accession ID	Accession	Upper canopy infection			Accession ID	Accession	Plant Survival			Accession ID	Accession	Internal infection (%)
		FT18	FT19	FT18/19 (MET)			FT17	FT18	FT19			FT17	FT18	FT19
10087	Dong-hae-18-501	2.487	1.37	2.60927	10087	Dong-hae-18-501	0.913	0.979	0.7	10087	Dong-hae-18-501	2.56284	16.772	6.49881
11000	Buk-wuk-3-2	2.116	1.824	2.63717	11000	Buk-wuk-3-2	0.9	0.982	0.705	11000	Buk-wuk-3-2	2.26018	13.255	2.89839
11057	AV-GARNET	0.864	1.822	1.85565	11057	AV-GARNET	0.888	0.969	0.668	11057	AV-GARNET	2.66609	8.02009	8.47592
11896	ATR-STINGRAY	1.626	2.691	2.79712	11896	ATR-STINGRAY	0.936	0.988	0.751	11896	ATR-STINGRAY	1.91212	4.72897	1.77061
15520	Mako	1.418	1.173	1.81411	15520	Mako	0.898	0.988	0.839	15520	Mako	4.67539	4.02012	1.23172
15521	44Y90CL	0.763	1.403	1.5443	15521	44Y90CL	0.838	0.988	0.82	15521	44Y90CL	1.37882	2.73559	1.47969
15522	Wahoo	1.568	2.38	2.62722	15522	Wahoo	0.911	0.989	0.883	15522	Wahoo	2.06415	13.467	5.81364
15523	Bonito	1.885	1.26	2.15688	15523	Bonito	0.796	0.988	0.516	15523	Bonito	1.88046	8.13397	2.60142
51490	Beluga	0.591	0.747	1.05344	51490	Beluga	0.607	0.981	0.85	51490	Beluga	0.554617	6.54933	1.7201
52374	AG-SPECTRUM_DH	1.424	1.829	2.2266	52374	AG-SPECTRUM_DH	0.626	0.936	0.25	52374	AG-SPECTRUM_DH	6.57467	11.241	89.2153
52375	BLN3347_DH	0.833	1.656	1.75433	52375	BLN3347_DH	0.902	0.99	0.796	52375	BLN3347_DH	0.956198	4.62209	4.7451
52376	BLN2762_DH	1.732	1.246	2.05856	52376	BLN2762_DH	0.784	0.97	0.871	52376	BLN2762_DH	1.87257	5.94504	2.97417
52377	SURPASS400_DH	3.772	1.325	3.39903	52377	SURPASS400_DH	0.72	0.978	0.627	52377	SURPASS400_DH	4.73972	7.09304	20.018
52378	BLN1990_DH	1.432	1.207	1.84952	52378	BLN1990_DH	0.853	0.987	0.701	52378	BLN1990_DH	1.70849	5.53797	3.98527
52379	MUTU-98-1_DH	2.43	1.31	2.5054	52379	MUTU-98-1_DH	0.969	0.987	0.855	52379	MUTU-98-1_DH	2.97865	4.55327	1.73949
52380	RSO94-67_DH	1.58	2.051	2.45347	52380	RSO94-67_DH	0.807	0.982	0.701	52380	RSO94-67_DH	3.33937	34.7771	31.5459
52381	MALUKA_DH	1.057	1.236	1.63283	52381	MALUKA_DH	0.773	0.99	0.821	52381	MALUKA_DH	1.36399	6.13891	4.61146
52382	EUREKA_DH	1.552	0.907	1.7461	52382	EUREKA_DH	0.826	0.983	0.582	52382	EUREKA_DH	2.31821	15.4124	2.49043
52383	BRAVOTT_DH	2.269	1.603	2.62546	52383	BRAVOTT_DH	0.725	0.972	0.592	52383	BRAVOTT_DH	12.3935	5.90306	10.7416
52384	TARCOOLA_DH	2.316	1.708	2.69832	52384	TARCOOLA_DH	0.854	0.981	0.658	52384	TARCOOLA_DH	2.83644	12.819	5.40553
52385	WESROONA_DH	1.471	1.354	1.98742	52385	WESROONA_DH	0.975	0.989	0.899	52385	WESROONA_DH	1.67375	8.76642	2.65312
52386	WESBARKER_DH	1.532	1.301	1.99186	52386	WESBARKER_DH	0.928	0.975	0.338	52386	WESBARKER_DH	5.08965	10.9063	5.71314
52387	WESBELL_DH	4.412	4.325	4.92415	52387	WESBELL_DH	0.854	0.986	0.721	52387	WESBELL_DH	15.8557	30.6456	71.6997
52388	MARNOO_DH	1.683	2.336	2.65297	52388	MARNOO_DH	0.852	0.981	0.652	52388	MARNOO_DH	1.92005	7.59969	5.06189
52389	NINDOO_DH	1.65	1.83	2.36432	52389	NINDOO_DH	0.952	0.99	0.521	52389	NINDOO_DH	2.52443	4.76125	1.55903
52390	TATYOON_DH	1.592	1.005	1.82309	52390	TATYOON_DH	0.901	0.983	0.652	52390	TATYOON_DH	2.87622	39.7156	6.58101
52391	RAINBOW_DH	2.161	1.988	2.72838	52391	RAINBOW_DH	0.867	0.967	0.485	52391	RAINBOW_DH	4.90231	8.88741	28.7336
52392	CHARLTON_DH	1.288	1.023	1.64687	52392	CHARLTON_DH	0.902	0.987	0.937	52392	CHARLTON_DH	1.22444	7.94199	1.52115
52393	RANGE_DH	1.636	1.716	2.29599	52393	RANGE_DH	0.815	0.968	0.575	52393	RANGE_DH	15.9248	48.467	81.7255
52394	AG-OUTBACK_DH	1.79	1.595	2.31716	52394	AG-OUTBACK_DH	0.697	0.989	0.66	52394	AG-OUTBACK_DH	3.07319	10.485	8.97121
52395	44C73_DH	2.356	1.397	2.52267	52395	44C73_DH	0.831	0.982	0.869	52395	44C73_DH	2.23955	14.6189	5.80177
52396	ATR-BEACON_DH	1.191	2.06	2.20826	52396	ATR-BEACON_DH	0.703	0.989	0.687	52396	ATR-BEACON_DH	2.75305	8.91782	5.79584
52397	SURPASS501-TT_DH	1.636	1.136	1.94676	52397	SURPASS501-TT_DH	0.582	0.99	0.44	52397	SURPASS501-TT_DH	3.46589	3.0551	6.92865
52398	SURPASS402CL_DH	1.818	1.816	2.42761	52398	SURPASS402CL_DH	0.712	0.98	0.883	52398	SURPASS402CL_DH	14.7055	28.0319	17.6914
52399	SURPASS603CL_DH	2.548	1.323	2.58127	52399	SURPASS603CL_DH	0.865	0.959	0.818	52399	SURPASS603CL_DH	2.88508	4.20635	11.5465
52401	ATR-STUBBY_DH	1.528	1.228	1.9324	52401	ATR-STUBBY_DH	0.883	0.988	0.584	52401	ATR-STUBBY_DH	3.20534	6.92212	46.0837
52402	THUNDER-TT_DH	1.506	0.89	1.71803	52402	THUNDER-TT_DH	0.961	0.99	0.849	52402	THUNDER-TT_DH	0.551256	5.02315	1.9718
52403	ROCKET-CL_DH	1.575	1.511	2.12902	52403	ROCKET-CL_DH	0.722	0.979	0.598	52403	ROCKET-CL_DH	6.64464	17.2576	17.0621
52404	AV-RUBY_DH	2.054	1.297	2.27696	52404	AV-RUBY_DH	0.849	0.989	0.78	52404	AV-RUBY_DH	2.4102	10.2913	1.3344
52405	AV-JADE_DH	1.911	1.851	2.51669	52405	AV-JADE_DH	0.753	0.981	0.674	52405	AV-JADE_DH	1.77451	5.62521	3.25595
52406	ATR-EYRE_DH	0.969	0.901	1.38714	52406	ATR-EYRE_DH	0.705	0.967	0.67	52406	ATR-EYRE_DH	6.45478	3.77381	2.36827
52407	ATR-BANJO_DH	2.839	1.959	3.11944	52407	ATR-BANJO_DH	0.721	0.991	0.866	52407	ATR-BANJO_DH	6.31747	13.1151	82.5699
52408	ATR-BARRA_DH	1.695	1.719	2.31887	52408	ATR-BARRA_DH	0.867	0.982	0.892	52408	ATR-BARRA_DH	1.37511	4.92965	5.01763
52409	ATR-COBBLER_DH	3.42	3.52	4.16656	52409	ATR-COBBLER_DH	0.625	0.982	0.663	52409	ATR-COBBLER_DH	2.21897	20.5334	75.9446
52410	ATR-SUMMIT_DH	1.477	1.2	1.90092	52410	ATR-SUMMIT_DH	0.94	0.99	0.575	52410	ATR-SUMMIT_DH	3.20075	6.0719	5.4802
52411	CB-TANAMI_DH	1.382	1.83	2.19338	52411	CB-TANAMI_DH	0.924	0.913	0.73	52411	CB-TANAMI_DH	2.93397	16.4385	9.84589
52412	CB-TRILOGY_DH	2.425	1.128	2.40676	52412	CB-TRILOGY_DH	0.645	0.983	0.369	52412	CB-TRILOGY_DH	13.6506	7.99874	8.12679
52413	HC05004-5_DH	0.898	1.073	1.47391	52413	HC05004-5_DH	0.819	0.984	0.735	52413	HC05004-5_DH	2.45656	6.04156	4.34443
52414	CB-TRIGOLD_DH	2.226	1.126	2.28045	52414	CB-TRIGOLD_DH	0.801	0.988	0.659	52414	CB-TRIGOLD_DH	0.771265	9.00947	1.7201
52415	45C75_DH	3.637	1.866	3.5132	52415	45C75_DH	0.906	0.99	0.842	52415	45C75_DH	0.554617	21.4644	18.7675
52416	HYOLA76_DH	1.99	1.233	2.21395	52416	HYOLA76_DH	0.685	0.963	0.19	52416	HYOLA76_DH	17.5915	12.072	8.71382
52417	HURRICANE-TT_DH	1.36	1.042	1.74162	52417	HURRICANE-TT_DH	0.942	0.987	0.808	52417	HURRICANE-TT_DH	2.49043	3.9258	2.49467
52418	STORM-TT_DH	3.281	1.4	3.05028	52418	STORM-TT_DH	0.882	0.983	0.727	52418	STORM-TT_DH	2.74431	6.56199	4.8207
52419	HYOLA61_DH	0.843	1.586	1.6831	52419	HYOLA61_DH	0.888	0.965	0.561	52419	HYOLA61_DH	1.54007	3.77868	5.39981
52420	ATR409_DH	0.864	1.236	1.50659	52420	ATR409_DH	0.755	0.987	0.674	52420	ATR409_DH	3.11854	3.12309	3.70593
52421	ATR-SIGNAL_DH	1.084	1.251	1.67364	52421	ATR-SIGNAL_DH	0.921	0.984	0.919	52421	ATR-SIGNAL_DH	1.45341	2.23131	1.81359
52422	ROTTNEST-TTC_DH	1.345	1.247	1.82743	52422	ROTTNEST-TTC_DH	0.852	0.978	0.731	52422	ROTTNEST-TTC_DH	3.5369	3.31613	2.01986
52423	FLINDERS-TTC_DH	1.751	1.251	2.08715	52423	FLINDERS-TTC_DH	0.852	0.989	0.608	52423	FLINDERS-TTC_DH	5.20703	18.8726	3.36268
52424	CB-BOOMER_DH	1.856	1.882	2.5413	52424	CB-BOOMER_DH	0.824	0.984	0.529	52424	CB-BOOMER_DH	3.99521	18.8462	9.49274
52425	46C76_DH	1.433	1.672	2.12894	52425	46C76_DH	0.914	0.989	0.803	52425	46C76_DH	3.74466	3.49423	2.43967
52426	AG-COMET_DH	0.606	1.207	1.32569	52426	AG-COMET_DH	0.694	0.976	0.903	52426	AG-COMET_DH	2.10462	4.91323	3.54641
52427	44Y06_DH	2.195	1.356	2.38788	52427	44Y06_DH	0.586	0.971	0.369	52427	44Y06_DH	13.2651	17.6539	56.6172
52428	45C05_DH	1.619	1.327	2.05847	52428	45C05_DH	0.912	0.981	0.685	52428	45C05_DH	1.80576	4.61146	3.44704
52429	CB-PILBARA_DH	1.872	1.236	2.14308	52429	CB-PILBARA_DH	0.745	0.967	0.719	52429	CB-PILBARA_DH	4.63805	8.79657	8.69134
52430	CB-TELFER_DH	1.969	1.647	2.45207	52430	CB-TELFER_DH	0.828	0.985	0.897	52430	CB-TELFER_DH	2.25192	9.72453	1.7201
52431	ROY97033_DH	1.129	1.193	1.66729	52431	ROY97033_DH	0.841	0.988	0.911	52431	ROY97033_DH	1.24631	9.50067	1.38996
52432	WA050088_DH	2.279	1.566	2.55859	52432	WA050088_DH	0.916	0.988	0.746	52432	WA050088_DH	4.89685	16.9286	5.06744
52433	WA050089_DH	3.345	1.253	2.97798	52433	WA050089_DH	0.766	0.988	0.604	52433	WA050089_DH	2.03594	3.43293	2.95182
52434	WA050095_DH	2.598	2.113	3.06831	52434	WA050095_DH	0.748	0.943	0.409	52434	WA050095_DH	8.44647	37.8464	30.0425
52435	WA050097_DH	3.856	2.744	4.06181	52435	WA050097_DH	0.804	0.958	0.332	52435	WA050097_DH	5.66616	22.6552	76.9315
52436	KAROO_DH	2.131	2.126	2.82626	52436	KAROO_DH	0.933	0.981	0.777	52436	KAROO_DH	2.00381	11.8764	13.0654
52437	P3083_DH	4.301	3.772	4.68702	52437	P3083_DH	0.974	0.981	0.848	52437	P3083_DH	3.04608	8.32933	22.4281
52438	FAN023_DH	2.347	2.09	2.91539	52438	FAN023_DH	0.845	0.968	0.806	52438	FAN023_DH	4.51636	51.6026	6.03551
52439	FAN028_DH	3.971	3.306	4.34424	52439	FAN028_DH	0.949	0.99	0.742	52439	FAN028_DH	8.33663	7.85732	9.29588
52440	ZHONGSHU-ANG-NO4-30872_DH	2.069	2.284	2.87563	52440	ZHONGSHU-ANG-NO4-30872_DH	0.767	0.989	0.525	52440	ZHONGSHU-ANG-NO4-30872_DH	12.3554	32.8983	61.072
52441	ZHONGSHU-ANG-NO4-30920_DH	3.23	2.131	3.41705	52441	ZHONGSHU-ANG-NO4-30920_DH	0.755	0.972	0.574	52441	ZHONGSHU-ANG-NO4-30920_DH	8.14834	22.398	83.6323
52442	FAN168_DH	2.628	3.007	3.53522	52442	FAN168_DH	0.864	0.966	0.932	52442	FAN168_DH	4.68609	8.19877	23.96
52443	FAN189_DH	2.686	2.902	3.49963	52443	FAN189_DH	0.867	0.982	0.678	52443	FAN189_DH	2.38082	18.0955	16.4385
52444	DING110_DH	3.872	3.839	4.5054	52444	DING110_DH	0.768	0.981	0.761	52444	DING110_DH	7.38101	38.3205	52.2751
52445	DING474_DH	4.36	4.332	4.90966	52445	DING474_DH	0.919	0.983	0.585	52445	DING474_DH	4.30846	27.0285	64.1458
52446	P617_DH	3.042	2.984	3.74851	52446	P617_DH	0.791	0.941	0.579	52446	P617_DH	2.74431	14.7055	24.7412
52447	YU178_DH	3.128	1.887	3.22023	52447	YU178_DH	0.268	0.889	0.518	52447	YU178_DH	9.70038	8.25664	19.3781
52448	03-P74-3_DH	1.824	2.631	2.88778	52448	03-P74-3_DH	0.848	0.962	0.861	52448	03-P74-3_DH	9.39004	16.5214	64.4376
52449	03-P74-11_DH	4.185	2.704	4.19963	52449	03-P74-11_DH	0.907	0.989	0.207	52449	03-P74-11_DH	8.69883	14.4148	70.3859
52450	x06-6-3737_DH	1.025	3.412	2.83453	52450	x06-6-3737_DH	0.946	0.988	0.615	52450	x06-6-3737_DH	6.93519	8.58692	9.78104
52451	x06-6-3792_DH	1.335	1.301	1.85409	52451	x06-6-3792_DH	0.814	0.989	0.647	52451	x06-6-3792_DH	1.53628	5.58442	15.4461
52452	06-P71-1_DH	2.61	2.276	3.14525	52452	06-P71-1_DH	0.859	0.99	0.853	52452	06-P71-1_DH	1.91212	8.32933	2.63585
52453	ZY001_DH	3.38	2.236	3.56998	52453	ZY001_DH	0.947	0.981	0.729	52453	ZY001_DH	3.74951	10.2244	27.6591
52454	ZY002_DH	2.77	1.717	2.93273	52454	ZY002_DH	0.721	0.98	0.606	52454	ZY002_DH	9.45315	29.893	82.3711
52455	ZY003_DH	2.154	1.746	2.59104	52455	ZY003_DH	0.82	0.983	0.407	52455	ZY003_DH	1.95983	6.1206	14.2129
52456	ZY004_DH	1.81	1.572	2.33293	52456	ZY004_DH	0.747	0.98	0.82	52456	ZY004_DH	0.903663	3.20075	3.55593
52457	ZY007_DH	2.757	3.508	3.85452	52457	ZY007_DH	0.475	0.953	0.331	52457	ZY007_DH	10.1413	44.9344	29.7812
52458	ZY008_DH	2.563	1.721	2.83492	52458	ZY008_DH	0.854	0.979	0.62	52458	ZY008_DH	4.92965	24.199	82.607
52460	GSC-5_DH	1.786	1.927	2.47635	52460	GSC-5_DH	0.834	0.987	0.608	52460	GSC-5_DH	7.76621	12.5277	32.819
52461	A-19890_DH	1.669	1.583	2.2504	52461	A-19890_DH	0.799	0.991	0.789	52461	A-19890_DH	6.48621	7.53095	7.26636
52462	LISORA_DH	1.267	1.906	2.17613	52462	LISORA_DH	0.229	0.858	0.186	52462	LISORA_DH	20.5193	36.3574	85.4995
52463	CHON-NAM_DH	2.322	2.195	2.94142	52463	CHON-NAM_DH	0.668	0.951	0.273	52463	CHON-NAM_DH	5.92103	20.2396	39.7375
52464	CESCALJARNI-REPKA_DH	1.585	1.967	2.38509	52464	CESCALJARNI-REPKA_DH	0.826	0.983	0.642	52464	CESCALJARNI-REPKA_DH	3.32542	12.0533	67.7138
52465	ROY97017_DH	1.129	1.67	1.95631	52465	ROY97017_DH	0.876	0.982	0.985	52465	ROY97017_DH	2.43967	10.5957	6.37969
52466	ROY97018_DH	1.959	1.456	2.34905	52466	ROY97018_DH	0.907	0.984	0.674	52466	ROY97018_DH	1.46091	13.4163	2.50741
52467	ROY98330_DH	2.661	4.325	4.25138	52467	ROY98330_DH	0.917	0.982	0.761	52467	ROY98330_DH	3.63241	5.93903	11.895
52468	ROY33-99P4_DH	3.101	2.37	3.46186	52468	ROY33-99P4_DH	0.866	0.973	0.522	52468	ROY33-99P4_DH	3.46589	23.8808	9.45315
52469	ROY33-99P7_DH	2.298	3.042	3.38376	52469	ROY33-99P7_DH	0.799	0.978	0.46	52469	ROY33-99P7_DH	6.36722	11.2321	30.8547
52470	ROY33-99P8_DH	1.851	2.111	2.66	52470	ROY33-99P8_DH	0.914	0.971	0.776	52470	ROY33-99P8_DH	3.66124	11.375	46.961
52471	SARDI607_DH	1.653	1.744	2.3049	52471	SARDI607_DH	0.963	0.978	0.679	52471	SARDI607_DH	1.6315	5.13421	11.1257
52472	BLN3614_DH	2.07	2.012	2.69195	52472	BLN3614_DH	0.946	0.988	0.512	52472	BLN3614_DH	6.79226	18.8989	30.5887
52473	BLN3343-CO0402_DH	1.17	1.608	1.94919	52473	BLN3343-CO0402_DH	0.778	0.982	0.659	52473	BLN3343-CO0402_DH	2.26431	3.03255	2.4018
52474	SARDI604_DH	1.76	1.101	1.98006	52474	SARDI604_DH	0.947	0.989	0.951	52474	SARDI604_DH	1.28289	3.33007	0.984366
52475	BLN2737-CO0203-1_DH	1.597	0.66	1.58469	52475	BLN2737-CO0203-1_DH	0.55	0.988	0.108	52475	BLN2737-CO0203-1_DH	2.99658	12.663	69.7511
52476	BLN2852-03W02_DH	1.348	1.759	2.12888	52476	BLN2852-03W02_DH	0.839	0.981	0.799	52476	BLN2852-03W02_DH	3.51792	7.38778	2.66609
52477	BLN3343-CO0401_DH	0.833	1.308	1.55783	52477	BLN3343-CO0401_DH	0.832	0.986	0.865	52477	BLN3343-CO0401_DH	5.44567	3.62761	7.5928
52478	GASGOTT_DH	3.297	2.487	3.6395	52478	GASGOTT_DH	0.642	0.924	0.243	52478	GASGOTT_DH	10.3416	33.3972	50.3021
52479	RP004-3_DH	1.895	1.361	2.24843	52479	RP004-3_DH	0.788	0.982	0.83	52479	RP004-3_DH	6.1084	33.4373	60.9412
52480	BUK-WUK-13-501-14_DH	2.105	1.357	2.32888	52480	BUK-WUK-13-501-14_DH	0.886	0.987	0.876	52480	BUK-WUK-13-501-14_DH	2.12086	19.8257	7.83623
52481	ORO-CN33076-15_DH	0.81	1.281	1.50207	52481	ORO-CN33076-15_DH	0.552	0.987	0.309	52481	ORO-CN33076-15_DH	9.10172	23.786	50.999
52482	CASCADE-PI509072-2_DH	1.993	1.678	2.47003	52482	CASCADE-PI509072-2_DH	0.532	0.988	0.409	52482	CASCADE-PI509072-2_DH	6.77935	4.22669	53.5472
52483	TARCOOLA-141-4_DH	0.673	1.285	1.40054	52483	TARCOOLA-141-4_DH	0.722	0.982	0.377	52483	TARCOOLA-141-4_DH	1.49097	6.15726	3.50844
52484	GHOBI-CN101870-5_DH	3.254	2.515	3.63094	52484	GHOBI-CN101870-5_DH	0.617	0.973	0.638	52484	GHOBI-CN101870-5_DH	24.472	44.8885	54.3998
52485	PROMINENT-9_DH	1.925	1.751	2.4693	52485	PROMINENT-9_DH	0.849	0.985	0.294	52485	PROMINENT-9_DH	1.68146	11.7933	31.2759
52486	AC-ELECT-15_DH	1.329	1.214	1.80437	52486	AC-ELECT-15_DH	0.949	0.988	0.777	52486	AC-ELECT-15_DH	1.21353	6.66379	3.67088
52487	BLN3353-6_DH	1.768	1.928	2.49113	52487	BLN3353-6_DH	0.821	0.978	0.38	52487	BLN3353-6_DH	5.30299	19.4454	81.9554
52488	RT125-8_DH	1.925	1.786	2.49776	52488	RT125-8_DH	0.868	0.965	0.789	52488	RT125-8_DH	2.10462	9.62017	1.27923
52489	NEELAM-8_DH	3.436	1.684	3.28369	52489	NEELAM-8_DH	0.491	0.982	0.454	52489	NEELAM-8_DH	12.927	45.3934	68.7433
52490	RUSSIA-6-5_DH	1.821	1.32	2.15092	52490	RUSSIA-6-5_DH	0.908	0.983	0.559	52490	RUSSIA-6-5_DH	5.79584	22.0387	19.124
52491	ZACHODNI-CN31407-12_DH	2.836	3.126	3.732	52491	ZACHODNI-CN31407-12_DH	0.838	0.987	0.629	52491	ZACHODNI-CN31407-12_DH	7.38778	12.5085	14.4469
52492	GHOBI-SARON-CN101865-12_DH	1.834	2.012	2.59356	52492	GHOBI-SARON-CN101865-12_DH	0.752	0.976	0.711	52492	GHOBI-SARON-CN101865-12_DH	16.3324	38.407	13.7328
52493	KROKO-CN35600-3_DH	0.877	2.046	1.98071	52493	KROKO-CN35600-3_DH	0.881	0.983	0.421	52493	KROKO-CN35600-3_DH	2.29744	20.7454	63.1143
52494	BLN3579-6_DH	2.322	2.046	2.87918	52494	BLN3579-6_DH	0.913	0.981	0.683	52494	BLN3579-6_DH	1.46466	19.1373	28.4082
52495	SENTRY-8_DH	3.472	3.227	4.07448	52495	SENTRY-8_DH	0.782	0.98	0.565	52495	SENTRY-8_DH	2.98761	10.8714	47.5164
52496	MOKPO-38-469936-8_DH	2.278	1.3	2.40807	52496	MOKPO-38-469936-8_DH	0.941	0.96	0.72	52496	MOKPO-38-469936-8_DH	1.90419	10.2495	9.10172
52497	BLN3343-12_DH	1.086	1.471	1.82655	52497	BLN3343-12_DH	0.93	0.973	0.805	52497	BLN3343-12_DH	4.70751	8.82678	10.2078
52498	RT123-6_DH	2.225	1.297	2.38863	52498	RT123-6_DH	0.795	0.988	0.855	52498	RT123-6_DH	2.78807	12.1471	5.44567
52499	BRONOWSKI-22548-3_DH	3.497	1.642	3.31955	52499	BRONOWSKI-22548-3_DH	0.625	0.953	0.365	52499	BRONOWSKI-22548-3_DH	12.2131	14.2764	18.5716
52500	JANETZKIS-469826-12_DH	1.713	1.289	2.08838	52500	JANETZKIS-469826-12_DH	0.658	0.948	0.47	52500	JANETZKIS-469826-12_DH	5.01763	16.772	5.37125
52501	GHOBI-SARON-CN101864-12_DH	1.951	2.129	2.68927	52501	GHOBI-SARON-CN101864-12_DH	0.945	0.975	0.965	52501	GHOBI-SARON-CN101864-12_DH	4.09521	12.2699	17.5915
52502	VALECOVSKA-CN31406-6_DH	1.958	3.125	3.2672	52502	VALECOVSKA-CN31406-6_DH	0.788	0.987	0.729	52502	VALECOVSKA-CN31406-6_DH	3.4895	16.557	24.579
52503	BLN3245-1_DH	1.18	1.327	1.78375	52503	BLN3245-1_DH	0.836	0.987	0.734	52503	BLN3245-1_DH	9.74066	14.034	9.81343
52504	NARENDRA-9_DH	1.381	1.336	1.89312	52504	NARENDRA-9_DH	0.845	0.988	0.533	52504	NARENDRA-9_DH	3.70593	11.1257	43.1559
52505	GSL1-1_DH	1.77	1.509	2.23602	52505	GSL1-1_DH	0.387	0.93	0.075	52505	GSL1-1_DH	3.5037	11.9693	74.3185
52506	BLN249-2_DH	1.304	1.136	1.7393	52506	BLN249-2_DH	0.964	0.979	0.609	52506	BLN249-2_DH	2.48195	34.3678	19.8942
52507	GHOBI-SARON-CN101863-15_DH	2.576	2.542	3.26956	52507	GHOBI-SARON-CN101863-15_DH	0.85	0.98	0.588	52507	GHOBI-SARON-CN101863-15_DH	11.4651	8.94831	26.1192
52508	RICO-12_DH	0.541	1.214	1.28894	52508	RICO-12_DH	0.875	0.968	0.623	52508	RICO-12_DH	3.41884	9.36644	45.4163
52509	GLOBAL-601200-9_DH	2.445	1.589	2.67368	52509	GLOBAL-601200-9_DH	0.918	0.989	0.774	52509	GLOBAL-601200-9_DH	4.40123	7.85028	4.77204
52510	G-32327-AMES26646-10_DH	3.32	2.726	3.74271	52510	G-32327-AMES26646-10_DH	0.817	0.968	0.402	52510	G-32327-AMES26646-10_DH	8.97885	30.2113	88.1698
52511	REGINA-II-1669-8_DH	1.85	1.721	2.41307	52511	REGINA-II-1669-8_DH	0.872	0.983	0.491	52511	REGINA-II-1669-8_DH	6.55566	24.6925	10.3752
52512	EVVIN-633131-1_DH	3.603	3.856	4.40131	52512	EVVIN-633131-1_DH	0.899	0.957	0.333	52512	EVVIN-633131-1_DH	3.48005	31.8757	36.6527
52513	BLN3352-2_DH	1.233	1.759	2.07221	52513	BLN3352-2_DH	0.901	0.988	0.93	52513	BLN3352-2_DH	1.22444	18.172	6.46106
52514	BLN3562-1_DH	2.097	1.445	2.38945	52514	BLN3562-1_DH	0.898	0.989	0.516	52514	BLN3562-1_DH	7.20609	18.4032	3.3954
52515	TN7-2_DH	1.653	1.227	2.01851	52515	TN7-2_DH	0.733	0.986	0.86	52515	TN7-2_DH	1.62001	8.72883	6.87001
52516	RESTON-AMES2655-2_DH	3.779	2.072	3.70755	52516	RESTON-AMES2655-2_DH	0.88	0.965	0.558	52516	RESTON-AMES2655-2_DH	3.18242	32.0317	20.8449
52517	RESTON-AMES2655-13_DH	1.379	2.281	2.42824	52517	RESTON-AMES2655-13_DH	0.795	0.911	0.389	52517	RESTON-AMES2655-13_DH	6.40467	36.5682	63.3473
52518	O-84-1-5_DH	3.462	1.289	3.08337	52518	O-84-1-5_DH	0.857	0.989	0.724	52518	O-84-1-5_DH	4.08014	21.9199	2.34738
52519	GAN-YOU-NO1-MORVEN-8_DH	0.917	1.231	1.54916	52519	GAN-YOU-NO1-MORVEN-8_DH	0.751	0.984	0.902	52519	GAN-YOU-NO1-MORVEN-8_DH	1.62001	5.58442	5.83147
52520	REGENT-431572-1_DH	2.553	4.266	4.18952	52520	REGENT-431572-1_DH	0.702	0.977	0.541	52520	REGENT-431572-1_DH	8.81167	19.7301	25.6983
52521	BLN3616-1_DH	3.812	1.924	3.65103	52521	BLN3616-1_DH	0.762	0.98	0.397	52521	BLN3616-1_DH	7.07981	17.7666	10.7243
52522	ARGENTINE-9_DH	1.83	1.647	2.37164	52522	ARGENTINE-9_DH	0.812	0.983	0.402	52522	ARGENTINE-9_DH	1.35288	17.4301	37.9969
52523	HELGA-26628-7_DH	1.733	1.655	2.31911	52523	HELGA-26628-7_DH	0.664	0.977	0.201	52523	HELGA-26628-7_DH	9.17131	14.738	82.2961
52524	BLN3346-5_DH	2.07	1.361	2.33436	52524	BLN3346-5_DH	0.839	0.966	0.493	52524	BLN3346-5_DH	6.60006	14.5757	19.405
52525	TREBICSKA-8_DH	1.102	1.33	1.74186	52525	TREBICSKA-8_DH	0.769	0.977	0.624	52525	TREBICSKA-8_DH	1.59327	4.30846	9.74066
52526	MURAME-NADAME-469940-1_DH	1.237	2.093	2.24413	52526	MURAME-NADAME-469940-1_DH	0.893	0.989	0.737	52526	MURAME-NADAME-469940-1_DH	2.54575	3.89128	7.07981
52527	AGT111-3_DH	1.326	1.382	1.93032	52527	AGT111-3_DH	0.825	0.987	0.673	52527	AGT111-3_DH	7.36747	16.0985	10.0669
52528	RT008-04M03-3_DH	1.882	2.028	2.60789	52528	RT008-04M03-3_DH	0.869	0.981	0.671	52528	RT008-04M03-3_DH	4.39605	22.1132	25.1669
52529	TAIWAN-2-470041-2_DH	1.575	1.006	1.84709	52529	TAIWAN-2-470041-2_DH	0.848	0.984	0.899	52529	TAIWAN-2-470041-2_DH	1.01618	16.1917	13.467
52530	AGASSIZ-2_DH	3.363	1.336	3.06537	52530	AGASSIZ-2_DH	0.792	0.987	0.48	52530	AGASSIZ-2_DH	6.68297	17.8043	82.3586
52531	GORA-13_DH	1.648	1.439	2.12434	52531	GORA-13_DH	0.549	0.981	0.452	52531	GORA-13_DH	7.57903	24.5305	38.8627
52532	LEGEND-CN107671-10_DH	1.427	1.234	1.88464	52532	LEGEND-CN107671-10_DH	0.79	0.967	0.548	52532	LEGEND-CN107671-10_DH	2.32654	12.7115	3.36268
52533	JET-NEUF-7_DH	0.819	0.809	1.26087	52533	JET-NEUF-7_DH	0.964	0.987	0.958	52533	JET-NEUF-7_DH	1.31229	4.26238	2.28086
52534	TERI-4-3_DH	1.226	1.364	1.83512	52534	TERI-4-3_DH	0.787	0.983	0.708	52534	TERI-4-3_DH	1.79793	7.02044	5.57279
52535	TERI-3-14_DH	3.498	1.459	3.22723	52535	TERI-3-14_DH	0.603	0.974	0.384	52535	TERI-3-14_DH	7.80117	35.8542	59.046
52536	BLN3189-6_DH	1.295	1.566	1.98558	52536	BLN3189-6_DH	0.84	0.984	0.658	52536	BLN3189-6_DH	3.17784	6.49881	3.41884
52538	BLN4139-6_DH	1.441	1.479	2.03957	52538	BLN4139-6_DH	0.877	0.983	0.85	52538	BLN4139-6_DH	2.73559	3.77868	4.04009
52539	BLN2369-1_DH	1.342	1.244	1.82169	52539	BLN2369-1_DH	0.639	0.981	0.778	52539	BLN2369-1_DH	1.52493	3.33007	3.47533
52540	AGA99-13-4_DH	0.953	1.626	1.82192	52540	AGA99-13-4_DH	0.92	0.988	0.899	52540	AGA99-13-4_DH	1.58946	3.41414	7.00728
52541	BLN3573-CO0401-2_DH	1.454	1.292	1.91996	52541	BLN3573-CO0401-2_DH	0.707	0.988	0.753	52541	BLN3573-CO0401-2_DH	2.38502	4.32386	7.99163
52542	BLN4101-CO0807-10_DH	1.686	1.588	2.23266	52542	BLN4101-CO0807-10_DH	0.944	0.989	0.83	52542	BLN4101-CO0807-10_DH	1.77451	9.42945	7.98453
52543	BLN4132-CO0805-3_DH	1.094	1.163	1.6363	52543	BLN4132-CO0805-3_DH	0.971	0.985	0.782	52543	BLN4132-CO0805-3_DH	5.42272	5.81364	2.56284
52544	SARDI603-5_DH	0.81	2.034	1.93966	52544	SARDI603-5_DH	0.8	0.989	0.872	52544	SARDI603-5_DH	2.06415	2.05608	15.6499
52545	BLN3606-5_DH	1.946	1.843	2.55215	52545	BLN3606-5_DH	0.778	0.974	0.766	52545	BLN3606-5_DH	2.27672	8.99415	2.46501
52546	CC05004-7_DH	1.157	1.568	1.90271	52546	CC05004-7_DH	0.87	0.988	0.954	52546	CC05004-7_DH	2.21897	5.10077	0.97379
52547	HC05006-4_DH	4.106	1.583	3.64453	52547	HC05006-4_DH	0.948	0.981	0.936	52547	HC05006-4_DH	2.45656	22.6097	1.34548
52548	NMT370-4_DH	1.214	2.208	2.18709	52548	NMT370-4_DH	0.87	0.98	0.752	52548	NMT370-4_DH	1.13398	5.04527	2.10868
52549	NS04376-14_DH	1.609	0.941	1.80151	52549	NS04376-14_DH	0.859	0.987	0.871	52549	NS04376-14_DH	1.0695	5.19018	2.3976
52550	RO005-12_DH	1.898	1.25	2.14763	52550	RO005-12_DH	0.605	0.982	0.376	52550	RO005-12_DH	6.10231	12.6727	56.708
52551	RO008-11_DH	2.101	0.731	1.95906	52551	RO008-11_DH	0.92	0.989	0.896	52551	RO008-11_DH	1.18813	11.3661	2.61862
52552	RO010-4_DH	2.482	1.21	2.46606	52552	RO010-4_DH	0.832	0.985	0.939	52552	RO010-4_DH	1.05525	3.56069	4.88048
52553	RP002-5_DH	1.819	1.36	2.1892	52553	RP002-5_DH	0.946	0.983	0.793	52553	RP002-5_DH	1.60472	9.94371	1.86862
52554	SARDI519TT-9_DH	1.128	1.667	1.94476	52554	SARDI519TT-9_DH	0.621	0.976	0.323	52554	SARDI519TT-9_DH	3.95549	4.92965	7.72438
52555	SARDI524TT-11_DH	2.012	1.63	2.47581	52555	SARDI524TT-11_DH	0.898	0.984	0.766	52555	SARDI524TT-11_DH	4.43773	15.0006	5.51483
52556	TL5-8_DH	1.224	2.24	2.32831	52556	TL5-8_DH	0.969	0.98	0.678	52556	TL5-8_DH	3.86669	4.37021	18.0827
52557	TO007-12_DH	1.816	1.335	2.16069	52557	TO007-12_DH	0.815	0.987	0.525	52557	TO007-12_DH	3.49423	10.308	17.5045
52558	TP001-6_DH	2.923	1.262	2.75031	52558	TP001-6_DH	0.672	0.972	0.58	52558	TP001-6_DH	3.26981	9.7568	11.1345
52559	TR002-03M4-7_DH	1.217	1.369	1.82363	52559	TR002-03M4-7_DH	0.844	0.979	0.809	52559	TR002-03M4-7_DH	14.4897	13.8051	20.717
52560	06SRKL0067-5_DH	1.408	1.075	1.78194	52560	06SRKL0067-5_DH	0.859	0.984	0.587	52560	06SRKL0067-5_DH	10.392	18.2745	10.9586
52561	SturtTT-12_DH	1.664	1.427	2.11068	52561	SturtTT-12_DH	0.573	0.962	0.59	52561	SturtTT-12_DH	7.41493	23.4719	6.49251
52562	ScaddanTT-1_DH	1.588	1.588	2.18425	52562	ScaddanTT-1_DH	0.775	0.988	0.677	52562	ScaddanTT-1_DH	1.82143	3.95054	1.96382
52563	TribuneTT-7_DH	1.765	1.442	2.18784	52563	TribuneTT-7_DH	0.706	0.987	0.463	52563	TribuneTT-7_DH	4.30333	4.42207	2.87622
52564	BononzaTT-9_DH	1.332	1.702	2.06945	52564	BononzaTT-9_DH	0.927	0.971	0.66	52564	BononzaTT-9_DH	1.54007	13.4365	14.7816
52565	06-5101-037	2.225	1.387	2.42397	52565	06-5101-037	0.64	0.981	0.384	52565	06-5101-037	8.37314	12.819	18.6107
52566	AV-OPAL-3_DH	1.608	1.655	2.21917	52566	AV-OPAL-3_DH	0.964	0.989	0.88	52566	AV-OPAL-3_DH	1.60854	5.97512	5.81364
52567	ROY97056-1_DH	2.149	1.83	2.62592	52567	ROY97056-1_DH	0.648	0.98	0.562	52567	ROY97056-1_DH	3.48478	14.9127	77.1465
52568	ZHONGYOU-821-11_DH	3.48	1.935	3.44333	52568	ZHONGYOU-821-11_DH	0.849	0.987	0.766	52568	ZHONGYOU-821-11_DH	3.47061	23.1611	63.2415
52569	ZY007-11_DH	4.201	3.486	4.54262	52569	ZY007-11_DH	0.915	0.977	0.579	52569	ZY007-11_DH	4.12036	39.3647	50.6274
52570	ZY014-8_DH	1.375	2.281	2.45908	52570	ZY014-8_DH	0.8	0.977	0.83	52570	ZY014-8_DH	3.92086	4.90231	6.77935
52571	ZY015-3_DH	2.681	2.235	3.16526	52571	ZY015-3_DH	0.891	0.988	0.525	52571	ZY015-3_DH	8.26389	10.4681	12.4413
52572	TERI(OO)R9903-3_DH	2.453	1.71	2.74248	52572	TERI(OO)R9903-3_DH	0.762	0.989	0.411	52572	TERI(OO)R9903-3_DH	13.579	50.8829	59.6008
52573	ATC94044-1-1_DH	0.9	1.357	1.59794	52573	ATC94044-1-1_DH	0.903	0.985	0.947	52573	ATC94044-1-1_DH	2.97417	11.9321	2.35573
52574	ROY97019-6_DH	3.131	2.306	3.46859	52574	ROY97019-6_DH	0.92	0.951	0.484	52574	ROY97019-6_DH	5.38266	10.2745	3.01005
52575	ROY97020-13_DH	2.94	2.047	3.22838	52575	ROY97020-13_DH	0.916	0.972	0.497	52575	ROY97020-13_DH	3.69627	33.3972	68.8585
52576	ROY97073-7_DH	2.987	2.031	3.22734	52576	ROY97073-7_DH	0.772	0.972	0.436	52576	ROY97073-7_DH	4.86414	30.9883	32.5026
52577	ROY97125-1_DH	0.676	1.335	1.43971	52577	ROY97125-1_DH	0.916	0.978	0.885	52577	ROY97125-1_DH	1.38253	6.03551	3.82748
52578	ROY98279-3_DH	3.725	3.846	4.45532	52578	ROY98279-3_DH	0.889	0.952	0.391	52578	ROY98279-3_DH	17.9684	42.2973	91.8373
52579	ROY31-99P1-2_DH	2.457	3.308	3.61538	52579	ROY31-99P1-2_DH	0.831	0.966	0.812	52579	ROY31-99P1-2_DH	6.02945	23.7229	57.6126
52580	ROY33-99P1-2_DH	1.597	1.253	1.9928	52580	ROY33-99P1-2_DH	0.816	0.978	0.775	52580	ROY33-99P1-2_DH	3.20534	28.5344	8.05574
52581	ROY33-99P2-12_DH	1.079	1.26	1.68585	52581	ROY33-99P2-12_DH	0.762	0.981	0.787	52581	ROY33-99P2-12_DH	1.22444	7.66881	6.51773
52582	ROY33-99P5-4_DH	3.747	4.339	4.674	52582	ROY33-99P5-4_DH	0.727	0.97	0.507	52582	ROY33-99P5-4_DH	10.4596	40.0457	81.1932
52583	ROY33-99P6-11_DH	2.028	2.475	2.93665	52583	ROY33-99P6-11_DH	0.798	0.976	0.68	52583	ROY33-99P6-11_DH	1.48721	8.35122	91.1883
52584	BLN3303-CR0302-2_DH	2.185	1.327	2.4407	52584	BLN3303-CR0302-2_DH	NA	0.97	0.742	52584	BLN3303-CR0302-2_DH	4.13044	10.828	14.6081
52585	CR-813-81-501-12_DH	0.662	1.81	1.6857	52585	CR-813-81-501-12_DH	0.775	0.988	0.862	52585	CR-813-81-501-12_DH	1.34548	2.74431	6.36722
52586	RANGI-501-12_DH	2.457	1.56	2.66055	52586	RANGI-501-12_DH	0.97	0.98	0.843	52586	RANGI-501-12_DH	1.2939	11.8764	2.3099
52587	UKRAINE-C-501-4_DH	3.349	3.245	4.01307	52587	UKRAINE-C-501-4_DH	0.818	0.99	0.721	52587	UKRAINE-C-501-4_DH	1.90419	7.0402	3.88635
52588	RT057-10_DH	1.15	1.719	2.01347	52588	RT057-10_DH	0.955	0.991	0.835	52588	RT057-10_DH	4.46387	19.3244	32.7991
52589	NORIN-18-501-4_DH	1.622	1.938	2.40864	52589	NORIN-18-501-4_DH	0.863	0.984	0.773	52589	NORIN-18-501-4_DH	3.38136	8.42443	5.13421
52590	RR002-1_DH	0.904	1.517	1.71857	52590	RR002-1_DH	0.895	0.984	0.826	52590	RR002-1_DH	6.83108	5.5786	2.03594
52591	BUK-WUK-20-1_DH	2.495	2.696	3.30128	52591	BUK-WUK-20-1_DH	0.833	0.989	0.479	52591	BUK-WUK-20-1_DH	6.74071	22.7009	18.3645
52592	FURAX-458966-10_DH	3.653	2.573	3.86902	52592	FURAX-458966-10_DH	0.591	0.964	0.65	52592	FURAX-458966-10_DH	13.6506	16.7001	36.8009
52593	JUMBO-CN87033-4_DH	1.689	2.542	2.76818	52593	JUMBO-CN87033-4_DH	0.582	0.983	0.095	52593	JUMBO-CN87033-4_DH	4.52163	37.8464	90.9829
52594	GOLDEN-1670-1_DH	1.058	1.327	1.72243	52594	GOLDEN-1670-1_DH	0.848	0.991	0.755	52594	GOLDEN-1670-1_DH	1.86862	6.64464	3.58454
52595	DORAL-1_DH	2.75	1.805	2.98733	52595	DORAL-1_DH	0.952	0.97	0.5	52595	DORAL-1_DH	2.66609	15.0006	75.785
52596	RR001-1_DH	3.535	1.961	3.51523	52596	RR001-1_DH	0.909	0.991	0.866	52596	RR001-1_DH	3.35801	12.4318	8.11244
52597	DONG-HAE-18-6_DH	1.94	1.67	2.42381	52597	DONG-HAE-18-6_DH	0.861	0.99	0.838	52597	DONG-HAE-18-6_DH	5.38266	10.1911	70.051
52598	SHANG-YOU-9_DH	3.556	2.377	3.69867	52598	SHANG-YOU-9_DH	0.831	0.987	0.526	52598	SHANG-YOU-9_DH	11.674	17.5417	84.1328
52599	1187-4_DH	0.842	1.283	1.52771	52599	1187-4_DH	0.979	0.991	0.653	52599	1187-4_DH	1.19175	4.67005	1.70462
52600	NORIN-18-469972-7_DH	1.585	1.684	2.23376	52600	NORIN-18-469972-7_DH	0.648	0.982	0.638	52600	NORIN-18-469972-7_DH	4.6274	16.4858	36.8857
52601	S-V-GULLE-6_DH	1.024	0.824	1.40022	52601	S-V-GULLE-6_DH	0.645	0.982	0.443	52601	S-V-GULLE-6_DH	7.73134	11.2054	67.753
52602	COMET-15939-1_DH	4.095	2.648	4.14083	52602	COMET-15939-1_DH	0.595	0.986	0.2	52602	COMET-15939-1_DH	10.3668	48.351	84.2589
52603	COBRA-8_DH	1.768	1.193	2.06233	52603	COBRA-8_DH	0.891	0.99	0.73	52603	COBRA-8_DH	1.22444	2.46501	1.62001
52604	NILLA-1022-469947-1_DH	1.213	1.353	1.80601	52604	NILLA-1022-469947-1_DH	0.735	0.984	0.395	52604	NILLA-1022-469947-1_DH	10.5615	38.9934	13.2751
52605	MOKPO-32-1_DH	1.681	1.641	2.26595	52605	MOKPO-32-1_DH	0.718	0.985	0.588	52605	MOKPO-32-1_DH	19.0046	44.7969	71.8789
52606	KOMET-CN31396-6_DH	2.621	1.564	2.78215	52606	KOMET-CN31396-6_DH	0.564	0.964	0.24	52606	KOMET-CN31396-6_DH	3.9803	20.018	58.1073
52607	BLN2300-5_DH	1.47	1.408	1.99729	52607	BLN2300-5_DH	0.843	0.981	0.907	52607	BLN2300-5_DH	2.01183	6.1879	2.68775
52608	GALAXY-15938-15_DH	2.53	1.345	2.6067	52608	GALAXY-15938-15_DH	0.921	0.987	0.521	52608	GALAXY-15938-15_DH	2.30574	8.43178	12.0346
52609	AGC214-4_DH	1.662	1.302	2.05815	52609	AGC214-4_DH	0.762	0.981	0.668	52609	AGC214-4_DH	3.80305	17.6789	3.63721
52610	SARDI602CV-1_DH	3.216	2.118	3.39489	52610	SARDI602CV-1_DH	0.891	0.982	0.765	52610	SARDI602CV-1_DH	2.75305	20.4912	28.9337
52611	PRIMOR-1_DH	0.974	0.826	1.34733	52611	PRIMOR-1_DH	0.976	0.988	0.665	52611	PRIMOR-1_DH	1.54765	2.82763	2.22719
52612	NORIN-19-469973-11_DH	2.661	1.091	2.49729	52612	NORIN-19-469973-11_DH	0.717	0.982	0.692	52612	NORIN-19-469973-11_DH	1.54765	34.1439	2.22719
52613	GULLE-458936-1_DH	3.622	2.041	3.57075	52613	GULLE-458936-1_DH	0.695	0.962	0.348	52613	GULLE-458936-1_DH	3.34869	48.4206	85.7871
52614	RAFAL-7_DH	0.63	0.407	0.837208	52614	RAFAL-7_DH	0.919	0.981	0.818	52614	RAFAL-7_DH	2.3934	3.93569	0.601886
52615	WICHITA-612846-9_DH	1	1.226	1.61184	52615	WICHITA-612846-9_DH	0.968	0.987	0.977	52615	WICHITA-612846-9_DH	1.04457	2.46924	1.81751
52616	SHENG LI-YOU-CAI-3_DH	1.616	1.122	1.91846	52616	SHENG LI-YOU-CAI-3_DH	0.929	0.979	0.74	52616	SHENG LI-YOU-CAI-3_DH	1.86074	13.006	3.40476
52617	POLNOSLASKI-1-7_DH	3.893	2.545	3.96488	52617	POLNOSLASKI-1-7_DH	0.922	0.983	0.31	52617	POLNOSLASKI-1-7_DH	3.45646	17.2944	6.87651
52618	AR-256-3-1-5_DH	0.671	1.031	1.2792	52618	AR-256-3-1-5_DH	0.922	0.959	0.83	52618	AR-256-3-1-5_DH	1.22444	2.46501	1.31965
52619	SVALOFGULLEN-1-3-6_DH	3.57	1.326	3.17379	52619	SVALOFGULLEN-1-3-6_DH	0.77	0.988	0.627	52619	SVALOFGULLEN-1-3-6_DH	6.89604	12.1659	13.1151
52620	OLEANDOR-1-7_DH	2.207	2.23	2.91439	52620	OLEANDOR-1-7_DH	0.699	0.988	0.47	52620	OLEANDOR-1-7_DH	7.75923	14.118	33.3571
52621	BUK-WUK-3-2-4_DH	1.272	0.515	1.32051	52621	BUK-WUK-3-2-4_DH	0.914	0.988	0.321	52621	BUK-WUK-3-2-4_DH	1.82928	9.05552	3.33937
52622	LINDORE-1-1-9_DH	0.663	0.742	1.101	52622	LINDORE-1-1-9_DH	0.943	0.985	0.925	52622	LINDORE-1-1-9_DH	1.37511	3.82748	1.75503
52623	GUNDULA-1-2_DH	1.378	0.342	1.23291	52623	GUNDULA-1-2_DH	0.704	0.99	0.907	52623	GUNDULA-1-2_DH	3.01905	8.08434	3.45646
52624	BIENVENU-1-6_DH	1.432	1.236	1.88232	52624	BIENVENU-1-6_DH	0.92	0.988	0.849	52624	BIENVENU-1-6_DH	3.04608	2.62723	6.20017
52625	TORNADOTT-ACDC-7_DH	1.394	2.031	2.30184	52625	TORNADOTT-ACDC-7_DH	0.928	0.988	0.82	52625	TORNADOTT-ACDC-7_DH	1.22444	2.53295	1.22444
52626	WARRIORCL-ACDC-1_DH	1.093	1.217	1.67847	52626	WARRIORCL-ACDC-1_DH	0.751	0.984	0.795	52626	WARRIORCL-ACDC-1_DH	2.00381	3.76895	6.71501
52627	HZAU-1-3_DH	2.442	2.006	2.91152	52627	HZAU-1-3_DH	0.85	0.986	0.536	52627	HZAU-1-3_DH	18.1976	27.6238	56.0257
52628	OCRI-1-14_DH	1.678	1.759	2.33915	52628	OCRI-1-14_DH	0.954	0.986	0.616	52628	OCRI-1-14_DH	9.0863	13.8984	11.8118
52629	HAU-7-2_DH	2.159	2.291	2.89567	52629	HAU-7-2_DH	0.794	0.981	0.391	52629	HAU-7-2_DH	3.61323	9.64418	43.5645
52630	OCRI-5-15_DH	2.754	1.829	2.98608	52630	OCRI-5-15_DH	0.757	0.855	0.843	52630	OCRI-5-15_DH	3.5369	10.5105	3.88635
52631	ATC92931-6_DH	2.935	4.454	4.43722	52631	ATC92931-6_DH	0.562	0.943	0.748	52631	ATC92931-6_DH	11.2143	43.7237	29.1899
52632	AG-DROVER-1_DH	1.875	1.168	2.11704	52632	AG-DROVER-1_DH	0.852	0.99	0.667	52632	AG-DROVER-1_DH	5.07298	17.1963	5.25208
52633	AZUMA-13_DH	2.811	1.81	2.98547	52633	AZUMA-13_DH	0.764	0.983	0.627	52633	AZUMA-13_DH	1.91212	4.97355	4.79364
52634	AGC5-11_DH	2.555	2.395	3.1946	52634	AGC5-11_DH	0.837	0.902	0.546	52634	AGC5-11_DH	10.2996	29.9864	74.7341
52635	AV-GARNET-2_DH	1.329	2.156	2.34845	52635	AV-GARNET-2_DH	0.863	0.989	0.938	52635	AV-GARNET-2_DH	3.21452	4.83697	7.11955
52636	RQ01-02M2-8_DH	1.838	2.012	2.54908	52636	RQ01-02M2-8_DH	0.972	0.988	0.815	52636	RQ01-02M2-8_DH	2.80563	15.1776	10.7934
52637	CC05001-1_DH	1	0.794	1.35147	52637	CC05001-1_DH	0.827	0.974	0.919	52637	CC05001-1_DH	1.18089	2.94735	10.7416
52638	CC05002-8_DH	1.925	2.142	2.68489	52638	CC05002-8_DH	0.822	0.982	0.676	52638	CC05002-8_DH	3.66606	4.68074	75.769
52639	CC05006-6_DH	0.979	1.344	1.68797	52639	CC05006-6_DH	0.845	0.975	0.537	52639	CC05006-6_DH	0.848028	5.45717	6.41092
52640	NMC115-1_DH	2.121	1.289	2.31806	52640	NMC115-1_DH	0.862	0.97	0.74	52640	NMC115-1_DH	1.8568	7.12618	3.83237
52641	RN15-4_DH	3.078	1.52	3.0046	52641	RN15-4_DH	0.613	0.984	0.841	52641	RN15-4_DH	12.5663	18.8462	12.1659
52642	SARDI605-10_DH	1.161	1.402	1.82126	52642	SARDI605-10_DH	0.87	0.991	0.909	52642	SARDI605-10_DH	1.86074	7.57903	4.66471
52643	SARDI606-2_DH	2.156	2.197	2.8877	52643	SARDI606-2_DH	0.883	0.986	0.87	52643	SARDI606-2_DH	1.18813	11.9693	3.93569
52644	WA050085-11_DH	2.344	1.19	2.37596	52644	WA050085-11_DH	0.829	0.989	0.723	52644	WA050085-11_DH	1.73173	9.26464	1.77061
52645	06SRKL0179-8_DH	1.332	1.651	2.04918	52645	06SRKL0179-8_DH	0.661	0.988	0.631	52645	06SRKL0179-8_DH	11.411	11.384	69.7699
52646	ATC94047-2_DH	0.183	1.178	0.974061	52646	ATC94047-2_DH	0.883	0.987	0.929	52646	ATC94047-2_DH	0.977314	1.49851	4.08014
52647	ATC94126-3_DH	1	1.262	1.63357	52647	ATC94126-3_DH	0.901	0.99	0.82	52647	ATC94126-3_DH	1.27923	7.12618	1.50982
52648	ATC94458-2_DH	0.809	1.139	1.42782	52648	ATC94458-2_DH	0.948	0.986	0.73	52648	ATC94458-2_DH	1.99579	2.41861	1.69303
52649	SKIPTON_DH	0.626	1.433	1.49889	52649	SKIPTON_DH	0.922	0.988	0.791	52649	SKIPTON_DH	2.02789	13.9713	16.9771
52650	ROY97015_DH	2.296	1.835	2.73196	52650	ROY97015_DH	0.827	0.959	0.474	52650	ROY97015_DH	4.24197	11.241	47.7944
52651	SHIRALEE_DH	1.578	1.574	2.18613	52651	SHIRALEE_DH	0.772	0.989	0.795	52651	SHIRALEE_DH	1.92005	10.1496	7.64804
52652	SEI-YOSHU-3_DH	1.755	2.069	2.57169	52652	SEI-YOSHU-3_DH	0.725	0.983	0.449	52652	SEI-YOSHU-3_DH	17.1718	11.3481	81.8663
52653	BRONOWSKI-311727-1_DH	2.858	1.211	2.66314	52653	BRONOWSKI-311727-1_DH	0.483	0.988	0.247	52653	BRONOWSKI-311727-1_DH	9.3743	28.0319	40.1119
52654	TQ008-14_DH	1.27	0.856	1.56046	52654	TQ008-14_DH	0.729	0.982	0.725	52654	TQ008-14_DH	1.84106	4.91323	1.85286
52655	VOSTOCHNO-SIBIRSKII-633126-10_DH	2.871	2.095	3.22153	52655	VOSTOCHNO-SIBIRSKII-633126-10_DH	0.874	0.986	0.696	52655	VOSTOCHNO-SIBIRSKII-633126-10_DH	6.85053	24.725	11.7933
52656	BLN270-13_DH	2.187	1.71	2.59246	52656	BLN270-13_DH	0.769	0.988	0.557	52656	BLN270-13_DH	3.25134	8.69883	4.49533
52657	TOSHARSHU-2-5_DH	0.797	1.104	1.37664	52657	TOSHARSHU-2-5_DH	0.888	0.988	0.803	52657	TOSHARSHU-2-5_DH	2.04802	3.45646	0.998489
52658	BLN2676TT-1_DH	2.731	1.706	2.91016	52658	BLN2676TT-1_DH	0.813	0.988	0.773	52658	BLN2676TT-1_DH	3.85197	13.3254	10.8888
52659	AGT346-11_DH	1.71	1.345	2.12671	52659	AGT346-11_DH	0.762	0.983	0.725	52659	AGT346-11_DH	4.96805	9.74066	15.0337
52660	NMC131-2_DH	2.065	1.227	2.23732	52660	NMC131-2_DH	0.911	0.984	0.965	52660	NMC131-2_DH	1.05881	3.78842	1.22808
52661	TP003-2_DH	2.601	1.853	2.90889	52661	TP003-2_DH	0.747	0.989	0.629	52661	TP003-2_DH	2.38502	9.78913	2.86294
52662	Hylite200TT-6_DH	1.99	1.442	2.33108	52662	Hylite200TT-6_DH	0.794	0.974	0.401	52662	Hylite200TT-6_DH	9.09401	15.7069	6.76646
52663	JackpotTT-1_DH	2.154	2.724	3.14088	52663	JackpotTT-1_DH	0.766	0.989	0.76	52663	JackpotTT-1_DH	2.38921	4.38571	3.49896
52664	06SRKL0076-2_DH	1.101	1.409	1.81365	52664	06SRKL0076-2_DH	0.935	0.982	0.568	52664	06SRKL0076-2_DH	21.9644	10.35	81.6097
52665	AV-OPAL	1.049	1.338	1.69089	52665	AV-OPAL	0.746	0.983	0.935	52665	AV-OPAL	1.58946	6.61915	4.59023
52666	AV-GARNET	2.306	2.994	3.36027	52666	AV-GARNET	0.878	0.987	0.597	52666	AV-GARNET	2.26431	6.96135	4.00019
52667	ROY97021	1.738	1.819	2.41494	52667	ROY97021	0.707	0.984	0.44	52667	ROY97021	4.33929	10.7847	47.4006
