# Supplementary material for: Genome-Wide Association Mapping Identifies Novel Loci for Quantitative Resistance to Blackleg Disease in Canola
Source: Front Plant Sci. 2020 Aug 11;11:1184. doi: 10.3389/fpls.2020.01184 (PMC7432127; doi:10.3389/fpls.2020.01184)
Supplement: Supplementary file 7 [file DataSheet_5.xlsx]

## Sheet: Sheet1
Supplementary Table 5: GWAS analysis showing SNP associations for different traits, measured in a diverse panel of canola accessions. SNP associations that were consistently (including in LD) detected across experiments (environments) are highlighted in bold. DTF: Days to flower; UCI: Upper canopy infection; SH16: Shade-house 2016; SH17: Shade-house 2017; FT17: Field 2017; FT18: Field 2018; FT18:…
Trait	SNP Marker	Experiment	Linkage group	Position (bp)	P-value	LOD	R2 (%)
DTF	Bn-A01-p5243029	FT19	A01	4826273	0.001	3.231	7.74
DTF	Bn-A01-p5243029	FT18	A01	4826273	0.001	3.041	7.985
Internal infection	Bn-A01-p5868598	SH16/SH17	A01	5351811	0.012	1.928	2.088
Internal infection	Bn-A01-p5873504	SH16	A01	5356717	0.034	1.463	1.487
Mortality	Bn-A01-p6604419	SH16	A01	6051921	0.005	2.304	3.547
Internal infection	Bn-A01-p6747706	SH16	A01	6173561	0	3.325	6.487
Mortality	Bn-A01-p6747706	SH16	A01	6173561	0.001	3.111	9.65
Internal infection	Bn-A01-p6747706	SH16/SH17	A01	6173561	0.002	2.672	0.562
Mortality	Bn-A01-p6747706	SH16/SH17	A01	6173561	0.002	2.632	9.116
Internal infection	Bn-A01-p12622123	SH16	A01	10872512	0.001	3.273	5.106
Internal infection	Bn-A01-p22014179	SH16	A01	18643379	0.002	2.723	6.976
Internal infection	Bn-A01-p23493920	SH16/SH17	A01	19366797	0.008	2.119	2.805
Mortality	Bn-A01-p23493920	SH16/SH17	A01	19366797	0.037	1.427	4.621
Mortality	Bn-A01-p23905191	SH16/SH17	A01	20068468	0.007	2.186	4.395
DTF	Bn-A02-p1232964	FT18	A02	147990	0	7.334	16.345
DTF	Bn-A02-p1232964	FT19	A02	147990	0	4.386	7.977
Height	Bn-A02-p1232964	FT18	A02	147990	0.002	2.711	5.655
DTF	Bn-A02-p1232964	FT17	A02	147990	0.003	2.584	2.467
DTF	Bn-A02-p3167622	FT18	A02	651222	0	3.841	6.355
DTF	Bn-A02-p25457843	FT18	A02	1542435	0.001	3.049	5.109
DTF	Bn-A02-p25457843	FT17	A02	1542435	0.012	1.906	2.706
DTF	Bn-A02-p6164030	FT19	A02	3322588	0.02	1.707	2.719
DTF	Bn-scaff_16269_1-p296261	FT18	A02	3708393	0.042	1.381	0.875
DTF	Bn-A02-p8836098	FT19	A02	5789918	0.001	3.001	7.279
DTF	Bn-A02-p8836098	FT17	A02	5789918	0.023	1.642	1.712
DTF	Bn-A02-p9703128	FT18	A02	6506865	0.003	2.493	9.214
Height	Bn-A02-p10176579	FT18	A02	7019192	0.003	2.553	11.137
DTF	Bn-A02-p10753552	FT17	A02	7580621	0.009	2.061	4.042
DTF	Bn-A02-p10753552	FT19	A02	7580621	0.011	1.967	3.715
DTF	Bn-A02-p27226579	FT19	A02	24551863	0	3.56	6.748
Height	Bn-A02-p27327804	FT18	A02	24623285	0.001	2.933	9.185
DTF	Bn-A02-p27336483	FT17	A02	24633305	0.011	1.957	5.654
Plant survival	Bn-A02-p27743910	FT18	A02	24724645	0.001	3.023	9.657
DTF	Bn-A03-p471570	FT19	A03	373818	0	5.2	7.149
DTF	Bn-A03-p471570	FT17	A03	373818	0	4.273	4.841
DTF	Bn-A03-p471570	FT18	A03	373818	0.002	2.62	2.455
Internal infection	Bn-A03-p1308820	SH17	A03	945040	0.001	3.012	16.492
DTF	Bn-A03-p1839932	FT17	A03	1448487	0	4.206	6.003
DTF	Bn-A03-p1839932	FT18	A03	1448487	0.001	2.864	2.647
Internal infection	Bn-A03-p4352837	FT19	A03	3885180	0	3.587	6.878
UCI	Bn-A03-p8475614	FT19	A03	7780069	0	5.055	19.238
Internal infection	Bn-A03-p9468025	SH17	A03	8742060	0.018	1.752	9.815
Internal infection	Bn-A03-p10641836	SH17	A03	9795429	0.035	1.458	1.959
Internal infection	Bn-scaff_28509_1-p22130	SH17	A03	12776681	0.011	1.96	3.582
Internal infection	Bn-A03-p15776756	SH16/SH17	A03	14849424	0.01	2.014	0.239
Mortality	Bn-A03-p15815965	SH16	A03	14892225	0	4.262	10.073
Internal infection	Bn-A04-p1355502	SH16/SH17	A04	1107354	0.001	2.826	2.088
UCI	Bn-A04-p2448580	FT19	A04	2133626	0	5.97	23.381
UCI	Bn-A04-p2713564	FT18	A04	2419904	0	3.515	10.236
UCI	Bn-A04-p4099958	FT19	A04	4169810	0	4.002	11.736
UCI	Bn-Scaffold000104-p622483	FT18	A04	6261591	0.003	2.499	5.704
UCI	Bn-A04-p7488675	FT19	A04	8811489	0.001	2.926	7.7
UCI	Bn-A04-p13685561	FT18	A04	14331342	0.003	2.592	4.674
Plant survival	Bn-A04-p18065518	FT18	A04	18146749	0.004	2.376	0.536
Maturity	Bn-A05-p967131	FT18	A05	1101769	0.021	1.674	6.51
Maturity	Bn-A05-p2925195	FT18	A05	2982148	0	4.146	13.681
Maturity	Bn-A05-p3846005	FT18	A05	3736494	0	3.556	10.803
UCI	Bn-A05-p22141046	FT19	A05	20252157	0	6.727	25.065
Plant survival	Bn-A06-p18000403	FT19	A06	1585452	0.045	1.347	1.694
Mortality	Bn-A06-p18000461	SH17	A06	1585510	0	3.804	7.978
Plant survival	Bn-A06-p2758495	FT19	A06	2681244	0.047	1.324	3.53
Plant survival	Bn-A06-p6446571	FT19	A06	5885970	0.017	1.764	1.659
Mortality	Bn-A06-p15420581	SH17	A06	16890366	0.034	1.464	1.49
Plant survival	Bn-A06-p17042021	FT18	A06	18458651	0.027	1.566	11.183
Mortality	Bn-A06-p17321987	SH17	A06	18711069	0.025	1.61	9.279
Plant survival	Bn-A06-p17332795	FT19	A06	18722606	0.005	2.32	1.659
Plant survival	Bn-scaff_15705_1-p84236	FT19	A06	19564715	0	4.526	2.915
Plant survival	Bn-A06-p18432812	FT18	A06	19802427	0.004	2.408	10.282
Internal infection	Bn-A07-p6428365	FT18	A07	485314	0.027	1.571	1.385
Internal infection	Bn-A07-p11185122	FT18	A07	12477068	0	3.458	13.513
UCI	Bn-A02-p771951	FT18	A07	13400889	0.001	3.007	7.019
Internal infection	Bn-A07-p15812852	FT18	A07	17720187	0.007	2.137	12.155
Internal infection	Bn-A07-p16036626	FT19	A07	17951152	0	4.573	8.005
Internal infection	Bn-A07-p16036626	FT18	A07	17951152	0.015	1.821	0.474
UCI	Bn-A07-p18226326	FT18	A07	20118101	0.001	2.956	11.588
Maturity	Bn-A08-p1151082	FT18	A08	1030695	0	3.854	13.418
Internal infection	Bn-A08-p15027690	FT19	A08	1309918	0.001	2.917	4.267
Height	Bn-A08-p16894122	FT19	A08	14373600	0.002	2.741	4.165
Height	Bn-A08-p16990347	FT18	A08	14465747	0.007	2.143	3.903
Height	Bn-A08-p17698912	FT19	A08	15144318	0.001	2.896	3.315
Internal infection	Bn-A08-p19626269	FT19	A08	16947575	0.002	2.662	4.671
Height	Bn-A08-p20355213	FT19	A08	17823039	0	3.809	6.055
Height	Bn-A08-p20355213	FT18	A08	17823039	0.002	2.612	6.328
Height	Bn-A08-p21352716	FT18	A08	18377123	0.028	1.547	0.717
Internal infection	Bn-A09-p7560188	FT17	A09	7077529	0.032	1.498	2.877
Internal infection	Bn-A09-p10092753	FT17	A09	9086363	0	4.171	13.922
Internal infection	Bn-A09-p20157367	FT18	A09	17156001	0	3.73	10.852
Internal infection	Bn-scaff_21269_1-p118949	FT17	A09	32618215	0.002	2.698	3.841
DTF	Bn-A10-p4478517	FT18	A10	365257	0.028	1.547	1.077
Maturity	Bn-A10-p4118433	FT18	A10	747721	0	5.288	24.492
Maturity	Bn-A10-p8330489	FT17	A10	1618842	0.02	1.691	1.015
Plant survival	Bn-A10-p2048923	FT19	A10	1671039	0	3.398	6.301
Maturity	Bn-A10-p1596948	FT18	A10	2107400	0	6.001	-0.317
Height	Bn-A10-p5799347	FT18	A10	5436592	0.004	2.434	7.791
DTF	Bn-A10-p8948483	FT18	A10	10350337	0.014	1.846	1.678
Maturity	Bn-A10-p9084421	FT17	A10	10483683	0.003	2.486	3.611
DTF	Bn-A10-p9470646	FT18	A10	10905562	0.009	2.036	1.087
Internal infection	Bn-A10-p9802574	FT18	A10	11216126	0.002	2.615	4.725
Maturity	Bn-A10-p14665064	FT18	A10	14620549	0.001	2.837	-2.332
Internal infection	Bn-A10-p15021776	FT18	A10	14967128	0	4.704	13.273
Maturity	Bn-A10-p16215351	FT18	A10	15363187	0.004	2.412	7.988
Maturity	Bn-scaff_18621_1-p363772	FT17	ANN	1975757	0	3.596	5.728
Plant survival	Bn-scaff_15838_1-p790905	FT18	C01	1224850	0.001	3.001	11.948
Internal infection	Bn-scaff_15838_1-p1403775	SH16/SH17	C01	1805572	0.007	2.155	8.268
Internal infection	Bn-scaff_22790_1-p1264986	SH16/SH17	C01	16610817	0	4.993	3.083
Maturity	Bn-scaff_15712_9-p539597	FT17	C02	4223383	0.015	1.824	2.563
Plant survival	Bn-scaff_15712_6-p292471	FT17	C02	37086215	0	5.011	7.742
Height	Bn-scaff_15877_1-p278285	FT19	C03	3925832	0	3.326	5.477
DTF	Bn-scaff_18322_1-p1478173	FT17	C03	7606623	0.005	2.297	3.956
DTF	Bn-scaff_17298_1-p1410108	FT19	C03	23514406	0	4.017	7.811
DTF	Bn-scaff_17298_1-p1410108	FT17	C03	23514406	0.018	1.737	2.835
Internal infection	Bn-scaff_18917_1-p533499	FT17	C03	29919378	0	3.511	10.914
Mortality	Bn-scaff_16534_1-p801233	SH16/SH17	C04	3389442	0.025	1.603	0.462
Mortality	Bn-scaff_16576_1-p256367	SH16/SH17	C04	12082506	0.004	2.364	9.116
Maturity	Bn-scaff_16414_1-p1450930	FT17	C05	594577	0.004	2.386	2.718
Internal infection	Bn-scaff_18181_1-p622258	SH16/SH17	C05	7039786	0.004	2.417	3.582
Internal infection	Bn-A05-p17894045	FT18	C05	33067591	0	4.114	13.514
Height	Bn-scaff_16647_1-p327966	FT18	C06	490167	0.001	2.855	6.529
Mortality	Bn-scaff_18140_1-p94701	SH16	C06	2526697	0.024	1.619	6.465
Internal infection	Bn-scaff_20294_1-p250512	SH16/SH17	C06	3244625	0	3.389	3.423
Internal infection	Bn-scaff_17088_3-p242403	SH16/SH17	C06	12052699	0.02	1.691	6.434
Mortality	Bn-scaff_15763_1-p644478	SH16/SH17	C06	20188238	0.001	2.871	4.11
Mortality	Bn-scaff_15746_1-p145442	SH16/SH17	C06	21016294	0	3.532	7.531
Mortality	Bn-scaff_23957_1-p151052	SH16	C06	30618173	0.001	3.259	3.547
Mortality	Bn-scaff_25466_1-p33838	SH16/SH17	C06	33209209	0	3.506	6.261
Mortality	Bn-scaff_20294_1-p395143	SH16	C06	33566786	0	3.857	22.051
Height	Bn-scaff_15626_1-p735572	FT19	C07	13113999	0	5.989	15.659
DTF	Bn-scaff_18202_1-p870832	FT18	C07	22788023	0	4.216	6.621
DTF	Bn-scaff_17740_1-p555478	FT18	C07	30600885	0.002	2.625	6.048
Internal infection	Bn-scaff_17554_1-p19888	FT19	C09	39720977	0	4.3	8.077
Maturity	Bn-scaff_17554_1-p19888	FT17	C09	39720977	0.002	2.77	11.543
Plant survival	Bn-scaff_17799_1-p2764738	FT19	C09	39892358	0.001	2.842	4.41
UCI	Bn-scaff_15576_1-p115266	FT19	C09	41180043	0.001	3.275	14.034
UCI	Bn-scaff_21841_1-p188116	FT19	C09	43144663	0.008	2.077	0.838
UCI	Bn-A10-p13734245	FT19	C09	44426256	0.001	2.915	13.09
UCI	Bn-scaff_16361_1-p1072715	FT18	CNN	62936531	0	4.334	12.761
