# Supplementary material for: Genome-Wide Association Mapping Identifies Novel Loci for Quantitative Resistance to Blackleg Disease in Canola
Source: Front Plant Sci. 2020 Aug 11;11:1184. doi: 10.3389/fpls.2020.01184 (PMC7432127; doi:10.3389/fpls.2020.01184)
Supplement: Supplementary file 9 [file DataSheet_7.xlsx]

## Sheet: Sheet1
Supplementary Table 7: Comparative analysis of genomic regions associated with resistance to blackleg in relation to the ancestral karyotype blocks of Brassicaceae. Ancestral karyotype (AK) blocks also detected by Fopa et al (2015) in European B. napus germplasm are highlighted in bold. R2: percentage of genetic variance explained by the SNP marker. SH16: Shade-house 2016; SH17: Shade-house 2017;…
Trait	SNP Marker	B. napus R gene	A. thaliana disease resistance gene	Trial	Linkage group	Position (bp)	P-value	LOD	R2 (%)	QTL	Block	Sub-genome (Parkin et al 2014)	Distance from the nearest candidate (bp)	R gene in B. napus (Darmor-bzh)
		BnaA01g10580D	AT4G20380		A01	5288017					U	LF
Internal infection	Bn-A01-p5868598			SH16/SH17	A01	5351811	0	5.378	1.191	Significant	U	LF	63794	BnaA01g10580D
Internal infection	Bn-A01-p5873504			SH16	A01	5356717	0	6.474	1.511		U	LF	68700	BnaA01g10580D
		BnaA01g11420D	AT5G62390		A01	5678535					U	LF
Mortality	Bn-A01-p6547052			SH16/SH17	A01	6011013	0	5.082	2.026	Significant	U	LF	332478	BnaA01g11420D
Internal infection	Bn-A01-p6547052			SH16/SH17	A01	6011013	0.011	1.941	0.428	Suggestive	U	LF	332478	BnaA01g11420D
Mortality	Bn-A01-p6604419			SH16	A01	6051921	0	4.678	4.593		U	LF	373386	BnaA01g11420D
Mortality	Bn-A01-p6747706			SH16	A01	6173561	0	3.829	10.821		U	LF	281307	BnaA01g12890D
Internal infection	Bn-A01-p6747706			SH16	A01	6173561	0	4.566	4.178		U	LF	281307	BnaA01g12890D
Internal infection	Bn-A01-p6747706			SH16/SH17	A01	6173561	0	3.715	1.541	Significant	U	LF	281307	BnaA01g12890D
Mortality	Bn-A01-p6747706			SH16/SH17	A01	6173561	0.016	1.803	7.616	Suggestive	U	LF	281307	BnaA01g12890D
		BnaA01g12890D	AT4G11650		A01	6454868					U	LF
		BnaA01g12900D	AT4G23100		A01	6457922					U	LF
		BnaA01g12920D	AT4G23210		A01	6470910					U	LF
Internal infection	Bn-A01-p7068752			SH16	A01	6472468	0.019	1.731	0.201		U	LF	1558	BnaA01g12920D
		BnaA01g13050D	AT4G23440		A01	6537747					U	LF
		BnaA01g18700D	AT5G18370		A01	10190655					T	LF
Internal infection	Bn-A01-p12622123			SH16	A01	10872512	0	3.315	5.477		N	MF1	7836	BnaA01g19350D
		BnaA01g19350D	AT3G51600		A01	10880348					N	MF1
		BnaA01g26090D	AT3G19510		A01	18191661					F	MF1
Internal infection	Bn-A01-p22014179			SH16	A01	18643379	0.003	2.533	6.185		F	MF1	451718	BnaA01g26090D
		BnaA01g27570D	AT3G16770		A01	19277301					F	MF1
Internal infection	Bn-A01-p23493920			SH16/SH17	A01	19366797	0.001	2.871	2.444	Suggestive	F	MF1	89496	BnaA01g27570D
Mortality	Bn-A01-p23493920			SH16/SH17	A01	19366797	0.016	1.783	7.809	Suggestive	F	MF1	89496	BnaA01g27570D
		BnaA01g28560D	AT3G15700		A01	19873237					F	MF1
Mortality	Bn-A01-p23905191			SH16/SH17	A01	20068468	0.001	3.201	5.063	Significant	F	MF1	32700	BnaA01g28970D
		BnaA01g28970D	AT3G15210		A01	20101168					F	MF1
		BnaA02g34570D	AT5G65130		A02	24621276					X	MF2
Plant survival	Bn-A02-p27743910			FT18	A02	24724645	0	4.068	9.805	Significant	X	MF2	103369	BnaA02g34570D
		BnaA03g01490D	AT5G04870		A03	671453					R	MF2
		BnaA03g02000D	AT5G07310		A03	913389					R	MF2
Internal infection	Bn-A03-p1308820			SH17	A03	945040	0	7.667	16.361		R	MF2	31651	BnaA03g02000D
		BnaA03g02420D	AT5G08280		A03	1109289					R	MF2
		BnaA03g07750D	AT5G19790		A03	3439869					R	MF2
Internal infection	Bn-A03-p4352837			FT19	A03	3885180	0	4.319	6.894	Significant	-	-	385264	BnaA03g09530D
		BnaA03g09530D	AT5G59320		A03	4270444					W	MF2
		BnaA03g16280D	AT2G35700		A03	7599596					J	MF2
UCI	Bn-A03-p8475614			FT19	A03	7780069	0	8.386	21.993	Significant	J	MF2	180473	BnaA03g16280D
		BnaA03g17820D	AT2G38470		A03	8415037					J	MF2
		BnaA03g17860D	AT2G38540		A03	8428181					J	MF2
		BnaA03g18180D	AT2G38870		A03	8528684					J	MF2
Internal infection	Bn-A03-p9468025			SH17	A03	8742060	0.005	2.299	9.814		J	MF2	6594	BnaA03g18610D
		BnaA03g18610D	AT2G39430		A03	8748654					J	MF2
		BnaA03g20470D	AT2G43790		A03	9731222					J	MF2
Internal infection	Bn-A03-p10641836			SH17	A03	9795429	0.012	1.928	1.963		J	MF2	126163	BnaA03g20950D
		BnaA03g20950D	AT2G44940		A03	9921592					J	MF2
		BnaA03g21360D	AT2G46370		A03	10142885					J	MF2
		BnaA03g24930D	AT4G12020		A03	12051499					P	MF1
Internal infection	Bn-scaff_28509_1-p22130			SH17	A03	12776681	0.011	1.955	3.623		O	MF1	525511	BnaA03g26950D
		BnaA03g26950D	AT4G01370		A03	13302192					O	MF1
		BnaA03g30610D	AT3G09590		A03	14836545					F	MF2
Internal infection	Bn-A03-p15776756			SH16/SH17	A03	14849424	0	3.813	1.191	Significant	F	MF2	12879	BnaA03g30610D
Mortality	Bn-A03-p15815965			SH16	A03	14892225	0	4.461	9.154		F	MF2	55680	BnaA03g30610D
		BnaA03g31060D	AT3G08770		A03	15022142					F	MF2
		BnaA04g00820D	AT3G61220		A04	559192					N	MF1
Internal infection	Bn-A04-p1355502			SH16/SH17	A04	1107354	0.001	3.056	1.595	Significant	N	MF1	235482	BnaA04g02160D
		BnaA04g02160D	AT3G58090		A04	1342836					N	MF1
		BnaA04g02310D	AT3G57600		A04	1517527					N	MF1
UCI	Bn-A04-p2191612			FT19	A04	1793416	0.002	2.74	0.585	Suggestive	N	MF1	275889	BnaA04g02310D
UCI	Bn-A04-p2448580			FT19	A04	2133626	0.004	2.403	12.6	Suggestive	N	MF1	453741	BnaA04g03790D
UCI	Bn-A04-p2713564			FT18	A04	2419904	0	5.805	10.281	Significant	N	MF1	167463	BnaA04g03790D
UCI	Bn-A04-p2789250			FT19	A04	2486232	0.002	2.692	4.019	Suggestive	N	MF1	101135	BnaA04g03790D
		BnaA04g03790D	AT3G55230		A04	2587367					N	MF1
		BnaA04g04710D	AT5G18350		A04	3447661					N	MF1
UCI	Bn-A04-p4099958			FT19	A04	4169810	0.001	3.069	9.075	Significant	N	MF1	49947	Bn-A04-p4099958
		BnaA04g05420D	AT3G52430		A04	4219757					N	MF1	49947	Bn-A04-p4099958
		BnaA04g05430D	AT3G52430		A04	4223121					N	MF1
UCI	Bn-scaff_26139_1-p313572			FT19	A04	5304148	0.005	2.307	3.158	Suggestive	T	LF	105983	BnaA04g06780D
		BnaA04g06780D	AT4G13580		A04	5410131					T	LF
UCI	Bn-Scaffold000104-p622483			FT18	A04	6261591	0	4.74	5.704	Significant	S	LF	618237	BnaA04g07850D
		BnaA04g07850D	AT5G36970		A04	6879828					S	LF
		BnaA04g16600D	AT1G07730		A04	13565627					I	LF
		BnaA04g16680D	AT2G28790		A04	13638695					I	LF
UCI	Bn-A04-p13685561			FT18	A04	14331342	0	3.448	4.674	Significant	-	-	445124	BnaA04g18550D
		BnaA04g18550D	AT1G63730		A04	14776466					J	MF1
		BnaA04g23060D	AT2G39430		A04	17195453					J	MF1
UCI	Bn-A04-p17704458			FT19	A04	17814614	0.004	2.38	2.033	Suggestive	J	MF1	411177	BnaA04g25210D
Plant survival	Bn-A04-p18065518			FT18	A04	18146749	0	3.768	0.874	Significant	J	MF1	79042	BnaA04g25210D
		BnaA04g25210D	AT1G70250		A04	18225791					J	MF1
		BnaA05g27430D	AT3G11650		A05	19774786					F	LF
		BnaA05g27930D	AT3G11020		A05	19994327					F	LF
UCI	Bn-A05-p22141046			FT19	A05	20252157	0	5.06	24.127	Significant	F	LF	257830	BnaA05g27930D
		BnaA05g29430D	AT3G08770		A05	20563955					F	LF
		BnaA06g02630D	AT1G50680		A06	1560685					C	LF
Plant survival	Bn-A06-p18000403			FT19	A06	1585452	0	4.263	1.705	Significant	C	LF	8670	BnaA06g02670D
Mortality	Bn-A06-p18000461			SH17	A06	1585510	0	4.435	7.966		C	LF	8612	BnaA06g02670D
		BnaA06g02670D	AT1G50640		A06	1594122					C	LF
		BnaA06g04250D	AT1G07730		A06	2572552					A	LF
Plant survival	Bn-A06-p2758495			FT19	A06	2681244	0	3.399	3.532	Significant	A	LF	108692	BnaA06g04250D
		BnaA06g07470D	AT1G13260		A06	3998760					A	LF
		BnaA06g07730D	AT1G12980		A06	4127990					A	LF
		BnaA06g10800D	AT5G45220		A06	5663791					A	LF
Plant survival	Bn-A06-p6446571			FT19	A06	5885970	0.005	2.284	1.692	Suggestive	A	LF	222179	BnaA06g10800D
		BnaA06g11850D	AT1G17615		A06	6119728					A	LF
		BnaA06g24080D	AT5G65130		A06	16639079					X	LF
Mortality	Bn-A06-p15420581			SH17	A06	16890366	0.029	1.539	1.483		X	LF	103363	BnaA06g24400D
		BnaA06g24400D	AT5G65510		A06	16993729					X	LF
		BnaA06g24580D	AT1G12660		A06	17088340					X	LF
		BnaA06g25900D	AT2G17265		A06	17920742					H	MF1
Plant survival	Bn-A06-p17042021			FT18	A06	18458651	0.001	3.243	11.098	Significant	Q	LF	12476	BnaA06g26920D
		BnaA06g26920D	AT5G24400		A06	18471127					Q	LF
		BnaA06g27090D	AT5G24620		A06	18593922					Q	LF
Mortality	Bn-A06-p17321987			SH17	A06	18711069	0.021	1.687	9.201		Q	LF	117147	BnaA06g27090D
Plant survival	Bn-A06-p17332795			FT19	A06	18722606	0.001	2.918	2.098	Suggestive	Q	LF	187347	BnaA06g27540D
		BnaA06g27540D	AT5G25190		A06	18909953					Q	LF
		BnaA06g27670D	AT5G25390		A06	19041958					Q	LF
		BnaA06g27900D	AT5G25810		A06	19187207					Q	LF
		BnaA06g28070D	AT5G66900		A06	19267483					Q	LF
Plant survival	Bn-scaff_15705_1-p84236			FT19	A06	19564715	0	5.42	2.974	Significant	Q	LF	297232	BnaA06g28070D
Plant survival	Bn-A06-p18432812			FT18	A06	19802427	0.005	2.291	10.327	Suggestive	Q	LF	232387	BnaA06g29360D
		BnaA06g29360D	AT4G04780		A06	20034814
		BnaA06g36370D	AT5G44030		A06	23833645					V
		BnaA06g36650D	AT5G43570		A06	23974571					V
Internal infection	Bn-A07-p6428365			FT18	A07	485314	0	3.911	1.405	Significant	H		62119	BnaA07g00730D
		BnaA07g00730D	AT2G19980		A07	547433					H
		BnaA07g12280D	AT5G66910		A07	11208605					X
		BnaA07g13990D	AT2G28550		A07	12369151					I
Internal infection	Bn-A07-p11185122			FT18	A07	12477068	0	4.903	13.661	Significant	I		9311	BnaA07g14050D
		BnaA07g14050D	AT1G07730		A07	12486379					I
		BnaA07g14380D	AT5G38280		A07	12730408					S
		BnaA07g14390D	AT5G38280		A07	12731586					S
		BnaA07g15400D	AT5G41750		A07	13339637					S
UCI	Bn-A02-p771951			FT18	A07	13400889	0	3.542	7.019	Significant	S		61252	BnaA07g15400D
		BnaA07g16350D	AT3G54320		A07	13870810					N
		BnaA07g22940D	AT1G72860		A07	17361701					E
		BnaA07g23090D	AT1G72360		A07	17443882					E
		BnaA07g23500D	AT1G71520		A07	17687652					E
Internal infection	Bn-A07-p15812852			FT18	A07	17720187	0	4.667	11.902	Significant	E	MF2	23112	BnaA07g23650D
		BnaA07g23650D	AT1G71130		A07	17743299					E	MF2
Internal infection	Bn-A07-p16036626			FT18	A07	17951152	0.001	3.097	0.557	Significant	E	MF2	193222	BnaA07g24260D
Internal infection	Bn-A07-p16036626			FT19	A07	17951152	0	5.918	8.055	Significant	E	MF2	193222	BnaA07g24260D
		BnaA07g24260D	AT1G69550		A07	18144374					E	MF2
		BnaA07g24590D	AT1G68550		A07	18399051					E	MF2
		BnaA07g27210D	AT1G68550		A07	19792908					E	MF2/LF
UCI	Bn-A07-p18226326			FT18	A07	20118101	0	4.461	11.741	Significant	E	LF	325193	BnaA07g27210D
		BnaA07g29370D	AT1G71450		A07	21045306					E
		BnaA07g35260D	AT1G80840		A07	23762739
		BnaA08g00990D	AT1G53910		A08	710494					C
		BnaA08g01300D	AT1G53170		A08	992893					C
Internal infection	Bn-A08-p15027690			FT19	A08	1309918	0.001	2.9	4.282	Suggestive	C		273675	BnaA08g02030D
		BnaA08g02030D	AT1G51120		A08	1583593					C
		BnaA08g02210D	AT1G50180		A08	1774626					C
		BnaA08g23030D	AT1G17600		A08	16543547					A
		BnaA08g23880D	AT1G15360		A08	16847702					A
Internal infection	Bn-A08-p19626269			FT19	A08	16947575	0.001	2.839	4.584	Suggestive	A		99873	BnaA08g23880D
		BnaA08g24660D	AT1G12630		A08	17171903					A
		BnaA09g12290D	AT1G64380		A09	6473654
		BnaA09g12950D	AT1G63030		A09	6983515					D
Internal infection	Bn-A09-p7560188			FT17	A09	7077529	0.001	3.136	2.747	Significant	D		94014	BnaA09g12950D
		BnaA09g13280D	AT5G41550		A09	7322379					D
		BnaA09g14980D	AT5G18370		A09	8678776					D
Internal infection	Bn-A09-p10092753			FT17	A09	9086363	0	4.813	14.105	Significant	-		407587	BnaA09g14980D
		BnaA09g16520D	AT5G43410		A09	9920216					V
		BnaA09g21960D	AT4G11210		A09	14576201					P
		BnaA09g23540D	AT1G33760		A09	16174364					B
Internal infection	Bn-A09-p20157367			FT18	A09	17156001	0	3.819	10.928	Significant	B		348532	BnaA09g24720D
		BnaA09g24720D	AT1G31880		A09	17504533					B
		BnaA09g47240D	AT1G12290		A09	31854356					A
		BnaA09g48750D	AT1G08720		A09	32583947					A
Internal infection	Bn-scaff_21269_1-p118949			FT17	A09	32618215	0.001	2.838	3.539	Suggestive	A		34268	BnaA09g48750D
		BnaA09g50010D	AT1G06160		A09	33151084					A
		BnaA10g01960D	AT1G03475		A10	972215					A
		BnaA10g02160D	AT5G44210		A10	1140901					A
Plant survival	Bn-A10-p2048923			FT19	A10	1671039	0	4.642	6.451	Significant	A		490953	BnaA10g04090D
		BnaA10g04090D	AT1G06160		A10	2161992					A
		BnaA10g04980D	AT1G12280		A10	2696353
		BnaA10g13740D	AT5G35450		A10	11035564
Internal infection	Bn-A10-p9802574			FT18	A10	11216126	0.001	3.219	4.784	Significant	-		180562	BnaA10g13740D
		BnaA10g14990D	AT5G20480		A10	11785550					R
		BnaA10g21890D	AT5G10380		A10	14920726					R
Internal infection	Bn-A10-p15021776			FT18	A10	14967128	0	4.466	13.341	Significant	R		46402	Bn-A10-p15021776
		BnaA10g23080D	AT5G08280		A10	15347480					R
		BnaC01g01710D	AT4G36920		C01	872007					U
Plant survival	Bn-scaff_15838_1-p790905			FT18	C01	1224850	0.001	3.206	12.842	Significant	U	LF	77746	BnaC01g02460D
		BnaC01g02460D	AT4G36150		C01	1302596					U
		BnaC01g02510D	AT4G36140		C01	1317531					U
		BnaC01g02610D	AT4G36010		C01	1378285					U
Internal infection	Bn-scaff_15838_1-p1403775			SH16/SH17	C01	1805572	0.002	2.774	10.119	Suggestive	U	LF	276410	BnaC01g03990D
		BnaC01g03990D	AT4G34410		C01	2081982					U
		BnaC01g20660D	AT4G28140		C01	14460870					U
Internal infection	Bn-scaff_22790_1-p1264986			SH16/SH17	C01	16610817	0	6.666	4.971	Significant	T		358830	BnaC01g23300D
		BnaC01g23300D	AT3G51600		C01	16969647					N
		BnaC02g32820D	AT5G46450		C02	35334584					V
		BnaC02g32840D	AT5G46260		C02	35343128					V
Plant survival	Bn-scaff_15712_6-p292471			FT17	C02	37086215	0	5.295	7.848	Significant	K	MF1	832105	BnaC02g35150D
		BnaC02g35150D	AT2G03760		C02	37918320
		BnaC03g44460D	AT5G48620		C03	29615131					F
		BnaC03g44690D	AT3G25070		C03	29801329					F
Internal infection	Bn-scaff_18917_1-p533499			FT17	C03	29919378	0	3.965	11.182	Significant	F		118049	BnaC03g44690D
		BnaC03g45210D	AT5G41750		C03	30217255
		BnaC04g03080D	AT2G43790		C04	2249062					J
		BnaC04g03870D	AT2G44940		C04	2868063					J
Mortality	Bn-scaff_16534_1-p801233			SH16/SH17	C04	3389442	0.005	2.293	2.026	Suggestive	J	LF	521379	BnaC04g03870D
		BnaC04g05790D	AT2G39660		C04	4113150					J
		BnaC04g13510D	AT2G31230		C04	10791185					J
Mortality	Bn-scaff_16576_1-p256367			SH16/SH17	C04	12082506	0.001	3.157	5.447	Significant	-		625684	BnaC04g15090D
		BnaC04g15090D	AT2G29450		C04	12708190
		BnaC05g11810D	AT1G63360		C05	6842352					A
		BnaC05g11820D	AT1G51480		C05	6847953					A
Internal infection	Bn-scaff_18181_1-p622258			SH16/SH17	C05	7039786	0.001	2.972	4.083	Significant	A		68728	BnaC05g12270D
		BnaC05g12270D	AT1G16060		C05	7108514					A
		BnaC05g17200D	AT1G21910		C05	10855936					B
Internal infection	Bn-scaff_16792_1-p34468			SH16/SH17	C05	11085044	0.009	2.048	6.667	Suggestive	B		121584	BnaC05g17550D
		BnaC05g17550D	AT1G22190		C05	11206628					B
		BnaC05g33320D	AT3G19510		C05	32857921					F
		BnaC05g33540D	AT4G04780		C05	33057216					F
Internal infection	Bn-A05-p17894045			FT18	C05	33067591	0	4.843	13.604	Significant	F		10375	BnaC05g33540D
		BnaC05g34180D	AT5G48485		C05	33643008					F
		BnaC06g00880D	AT1G44830		C06	1578287
Mortality	Bn-scaff_18140_1-p94701			SH16	C06	2526697	0.002	2.755	7.21		E		948410	BnaC06g00880D
Internal infection	Bn-scaff_20294_1-p250512			SH16/SH17	C06	3244625	0.001	3.263	1.935	Significant	E		575414	BnaC06g03200D
Mortality	Bn-scaff_20294_1-p236211			SH16	C06	3261257	0	3.888	3.328		E		558782	BnaC06g03200D
Mortality	Bn-scaff_20294_1-p236211			SH16/SH17	C06	3261257	0	3.861	6.246	Significant	E		558782	BnaC06g03200D
		BnaC06g03200D	AT1G50060		C06	3820039
		BnaC06g10050D	AT1G53170		C06	12029416					C
Internal infection	Bn-scaff_17088_3-p242403			SH16/SH17	C06	12052699	0.036	1.443	9.573	Suggestive	C		23283	BnaC06g10050D
		BnaC06g10450D	AT1G54040		C06	12625468					N
		BnaC06g16240D	AT2G46450		C06	19271982					N
Mortality	Bn-scaff_15763_1-p644478			SH16/SH17	C06	20188238	0.007	2.185	1.313	Suggestive	N		112870	BnaC06g17770D
		BnaC06g17770D	AT3G60490		C06	20301108					N
Mortality	Bn-scaff_15746_1-p145442			SH16/SH17	C06	21016294	0.005	2.288	6.029	Suggestive	-		661080	BnaC06g19420D
		BnaC06g19420D	AT1G80680		C06	21677374
		BnaC06g25810D	AT1G68550		C06	27493975					E
Internal infection	Bn-scaff_23957_1-p151052			SH16/SH17	C06	30618173	0.022	1.663	0.268	Suggestive	E	LF	358202	BnaC06g30140D
Mortality	Bn-scaff_23957_1-p151052			SH16	C06	30618173	0.005	2.276	4.593		E	LF	358202	BnaC06g30140D
		BnaC06g30140D	AT1G68550		C06	30976375					E	LF
		BnaC06g33570D	AT1G72360		C06	33428313					C
Mortality	Bn-scaff_20294_1-p395143			SH16	C06	33566786	0.002	2.688	16.031		E	LF	62617	BnaC06g33990D
		BnaC06g33990D	AT1G72840		C06	33629403					C
		BnaC09g35430D	AT5G60120		C09	38788784					W
		BnaC09g35960D	AT1G12220		C09	39301452
UCI	Bn-scaff_15881_1-p118945			FT19	C09	39330884	0	3.466	10.651	Significant	X		29432	BnaC09g35960D
		BnaC09g36260D	AT5G35450		C09	39559610
Internal infection	Bn-scaff_17554_1-p19888			FT19	C09	39720977	0	4.442	8.03	Significant	R	LF	161367	BnaC09g36260D
Plant survival	Bn-scaff_17799_1-p2764738			FT19	C09	39892358	0.001	2.907	4.453	Suggestive	R	LF	171381	BnaC09g36260D
		BnaC09g36950D	AT3G25510		C09	40318904					R
		BnaC09g42270D	AT5G38280		C09	43892660					R
		BnaC09g42460D	AT5G15410		C09	44006544					R
UCI	Bn-A10-p13734245			FT19	C09	44426256	0	3.826	13.226	Significant	R	LF	419712	BnaC09g42460D
		BnaC09g43740D	AT5G13330		C09	44888933					R
		BnaC09g50760D	AT5G04720		C09	48463272					R
UCI	Bn-scaff_16361_1-p1072715			FT18	CNN	62936531	0	4.583	12.811	Significant
